# Supplementary material for: [Bis­(4-methyl-1,3-thia­zol-2-yl-κN)methane]­tricarbonyl­dichlorido­tungsten(II)
Source: Acta Crystallogr Sect E Struct Rep Online. 2011 Sep 30;67(Pt 10):m1460. doi: 10.1107/S1600536811038104 (PMC3201421; doi:10.1107/S1600536811038104)
Supplement: Supplementary file 1 [file e-67-m1460-sup1.cif]

##############################################################################
#                                                                            #
# This CIF contains the data in a paper accepted for publication in          #
# Acta Crystallographica Section E. It conforms to the requirements of       #
# Notes for Authors for Acta Crystallographica Section E, and has been       #
# peer reviewed under the auspices of the IUCr Commission on Journals.       #
#                                                                            #
# Full details of the Crystallographic Information File format               #
# are given in the paper "The Crystallographic Information File (CIF):       #
# a New Standard Archive File for Crystallography" by S. R. Hall, F. H.      #
# Allen and I. D. Brown [Acta Cryst. (1991), A47, 655-685].                  #
#                                                                            #
# The current version of the core CIF dictionary is obtainable from          #
# ftp://ftp.iucr.org/pub/cif_core.dic.                                       #
#                                                                            #
# Software is freely available for graphical display of the structure(s)     #
# in this CIF. For information consult the CIF software page                 #
# http://www.iucr.org/resources/cif/software.                                #
#                                                                            #
# This file may be used for bona fide research purposes within the           #
# scientific community so long as proper attribution is given to the journal # 
# article from which it was obtained.                                        #
#                                                                            #
##############################################################################
data_I
_audit_creation_method     'SHELXL97'
_chemical_name_systematic
;
[Bis(4-methyl-1,3-thiazol-2-yl-
\k<i>N</i>)methane]tricarbonyldichloridotungsten(II)
;
_chemical_name_common
             'dichlorotricarbonyl[bis(4-methylthiazol-2-yl)methane]tungsten(II)'
_chemical_formula_moiety     'C12 H10 Cl2 N2 O3 S2 W'
_chemical_formula_sum     'C12 H10 Cl2 N2 O3 S2 W'
_chemical_formula_iupac     '[W Cl2 (C9 H10 N2 S2) (C O)3]'
_chemical_formula_weight     549.10
_chemical_melting_point     ?
_symmetry_cell_setting     monoclinic
_symmetry_space_group_name_H-M     'P 21/c'
_symmetry_space_group_name_Hall     '-P 2ybc'
loop_
    _symmetry_equiv_pos_as_xyz
    'x, y, z'
    '-x, y+1/2, -z+1/2'
    '-x, -y, -z'
    'x, -y-1/2, z-1/2'
_cell_length_a     8.6876(17)
_cell_length_b     12.912(2)
_cell_length_c     14.851(3)
_cell_angle_alpha     90.00
_cell_angle_beta     105.550(3)
_cell_angle_gamma     90.00
_cell_volume     1604.9(5)
_cell_formula_units_Z     4
_cell_measurement_reflns_used     2900
_cell_measurement_theta_min     2.848
_cell_measurement_theta_max     26.436
_cell_measurement_temperature     100(2)
_exptl_crystal_description     'prism'
_exptl_crystal_colour     'yellow'
_exptl_crystal_size_max     0.13
_exptl_crystal_size_mid     0.13
_exptl_crystal_size_min     0.04
_exptl_crystal_density_diffrn     2.273
_exptl_crystal_density_meas     ?
_exptl_crystal_density_method     'not measured'
_exptl_crystal_F_000     1040
_exptl_absorpt_coefficient_mu     7.80
_exptl_absorpt_correction_type     multi-scan
_exptl_absorpt_process_details     '(<i>SADABS</i>; Bruker, 2002)'
_exptl_absorpt_correction_T_min     0.549
_exptl_absorpt_correction_T_max     0.772
_exptl_special_details     ?
_diffrn_ambient_temperature     100(2)
_diffrn_radiation_type     'MoK\a'
_diffrn_radiation_wavelength     0.71073
_diffrn_radiation_source     'fine--focus sealed tube'
_diffrn_radiation_monochromator     'graphite'
_diffrn_measurement_device_type     'Bruker APEX CCD'
_diffrn_measurement_method     '\w--scans'
_diffrn_detector_area_resol_mean     ?
_diffrn_reflns_number     9133
_diffrn_reflns_av_R_equivalents     0.0371
_diffrn_reflns_av_sigmaI/netI     0.0448
_diffrn_reflns_theta_min     2.12
_diffrn_reflns_theta_max     26.51
_diffrn_reflns_theta_full     26.51
_diffrn_measured_fraction_theta_max     0.993
_diffrn_measured_fraction_theta_full     0.993
_diffrn_reflns_limit_h_min     -9
_diffrn_reflns_limit_h_max     10
_diffrn_reflns_limit_k_min     -14
_diffrn_reflns_limit_k_max     16
_diffrn_reflns_limit_l_min     -18
_diffrn_reflns_limit_l_max     16
_diffrn_standards_number     0
_diffrn_standards_interval_count     ?
_diffrn_standards_interval_time     ?
_diffrn_standards_decay_%     ?
_refine_special_details
;
 Refinement of <i>F</i>^2^ against ALL reflections. The weighted
 <i>R</i>--factor <i>wR</i> and goodness of fit <i>S</i> are based on
 <i>F</i>^2^, conventional <i>R</i>--factors <i>R</i> are based on <i>F</i>,
 with <i>F</i> set to zero for negative <i>F</i>^2^. The threshold expression
 of <i>F</i>^2^ > 2\s(<i>F</i>^2^) is used only for calculating
 <i>R</i>--factors(gt) <i>etc</i>. and is not relevant to the choice of
 reflections for refinement. <i>R</i>--factors based on <i>F</i>^2^ are
 statistically about twice as large as those based on <i>F</i>, and
 <i>R</i>--factors based on ALL data will be even larger.
;
_reflns_number_total     3310
_reflns_number_gt     2843
_reflns_threshold_expression     I>2\s(I)
_refine_ls_structure_factor_coef     Fsqd
_refine_ls_matrix_type     full
_refine_ls_R_factor_all     0.0508
_refine_ls_R_factor_gt     0.0418
_refine_ls_wR_factor_gt     0.0955
_refine_ls_wR_factor_ref     0.0992
_refine_ls_goodness_of_fit_ref     1.067
_refine_ls_restrained_S_all     1.067
_refine_ls_number_reflns     3310
_refine_ls_number_parameters     201
_refine_ls_number_restraints     0
_refine_ls_hydrogen_treatment     constr
_refine_ls_weighting_scheme     calc
_refine_ls_weighting_details
        'calc w=1/[\s^2^(Fo^2^)+(0.0410P)^2^+16.6008P] where P=(Fo^2^+2Fc^2^)/3'
_atom_sites_solution_hydrogens     geom
_atom_sites_solution_primary     direct
_atom_sites_solution_secondary     difmap
_refine_ls_shift/su_max     0.001
_refine_ls_shift/su_mean     0.000
_refine_diff_density_max     3.923
_refine_diff_density_min     -2.062
_refine_ls_extinction_method     'none'
_refine_ls_extinction_coef     ?
loop_
    _atom_type_symbol
    _atom_type_description
    _atom_type_scat_dispersion_real
    _atom_type_scat_dispersion_imag
    _atom_type_scat_source
    'C' 'C' 0.0033 0.0016
                         'International Tables Vol C Tables 4.2.6.8 and 6.1.1.4'
    'H' 'H' 0.0000 0.0000
                         'International Tables Vol C Tables 4.2.6.8 and 6.1.1.4'
    'N' 'N' 0.0061 0.0033
                         'International Tables Vol C Tables 4.2.6.8 and 6.1.1.4'
    'O' 'O' 0.0106 0.0060
                         'International Tables Vol C Tables 4.2.6.8 and 6.1.1.4'
    'S' 'S' 0.1246 0.1234
                         'International Tables Vol C Tables 4.2.6.8 and 6.1.1.4'
    'Cl' 'Cl' 0.1484 0.1585
                         'International Tables Vol C Tables 4.2.6.8 and 6.1.1.4'
    'W' 'W' -0.8490 6.8722
                         'International Tables Vol C Tables 4.2.6.8 and 6.1.1.4'
_computing_data_collection     '<i>SMART</i> (Bruker, 2002)'
_computing_cell_refinement     '<i>SAINT</i> (Bruker, 2003)'
_computing_data_reduction     '<i>SAINT</i> (Bruker, 2003)'
_computing_structure_solution     '<i>SHELXS97</i> (Sheldrick, 2008)'
_computing_structure_refinement     '<i>SHELXL97</i> (Sheldrick, 2008)'
_computing_molecular_graphics
                         '<i>X-SEED</i> (Barbour, 2001; Atwood & Barbour, 2003)'
_computing_publication_material
                         '<i>X-SEED</i> (Barbour, 2001; Atwood & Barbour, 2003)'
loop_
    _atom_site_type_symbol
    _atom_site_label
    _atom_site_fract_x
    _atom_site_fract_y
    _atom_site_fract_z
    _atom_site_U_iso_or_equiv
    _atom_site_adp_type
    _atom_site_calc_flag
    _atom_site_refinement_flags
    _atom_site_occupancy
    _atom_site_symmetry_multiplicity
    _atom_site_disorder_assembly
    _atom_site_disorder_group
    W W1 0.71470(4) 0.28785(2) 0.11943(2) 0.01491(11) Uani d . 1 1 . .
    Cl Cl1 0.9818(2) 0.29333(15) 0.09055(14) 0.0206(4) Uani d . 1 1 . .
    S S1 0.9434(2) 0.05707(15) 0.36702(13) 0.0172(4) Uani d . 1 1 . .
    O O1 0.7129(7) 0.1221(5) -0.0344(4) 0.0299(15) Uani d . 1 1 . .
    N N1 0.7939(7) 0.1559(5) 0.2219(4) 0.0133(13) Uani d . 1 1 . .
    C C1 0.7098(10) 0.1829(7) 0.0212(6) 0.0224(18) Uani d . 1 1 . .
    Cl Cl2 0.5130(2) 0.28940(16) 0.21453(15) 0.0252(4) Uani d . 1 1 . .
    S S2 1.0291(3) 0.44059(16) 0.39914(14) 0.0211(4) Uani d . 1 1 . .
    O O2 0.3687(8) 0.2745(6) -0.0173(5) 0.0399(17) Uani d . 1 1 . .
    N N2 0.8330(7) 0.3872(5) 0.2453(4) 0.0133(13) Uani d . 1 1 . .
    C C2 0.4955(11) 0.2788(7) 0.0348(6) 0.0260(19) Uani d . 1 1 . .
    O O3 0.6745(7) 0.4803(4) -0.0140(4) 0.0226(13) Uani d . 1 1 . .
    C C3 0.6882(9) 0.4116(6) 0.0370(5) 0.0148(15) Uani d . 1 1 . .
    C C10 1.0349(9) 0.2488(6) 0.3165(6) 0.0171(16) Uani d . 1 1 . .
    H H10B 1.1001 0.2476 0.2710 0.020 Uiso calc R 1 1 . .
    H H10A 1.1078 0.2383 0.3796 0.020 Uiso calc R 1 1 . .
    C C11 0.9176(9) 0.1625(6) 0.2950(5) 0.0132(15) Uani d . 1 1 . .
    C C12 0.7790(9) -0.0001(6) 0.2943(5) 0.0171(16) Uani d . 1 1 . .
    H H12 0.7394 -0.0665 0.3044 0.020 Uiso calc R 1 1 . .
    C C13 0.7126(9) 0.0615(6) 0.2203(5) 0.0169(16) Uani d . 1 1 . .
    C C14 0.5711(9) 0.0317(6) 0.1437(6) 0.0202(17) Uani d . 1 1 . .
    H H14A 0.6049 0.0153 0.0874 0.030 Uiso calc R 1 1 . .
    H H14B 0.4949 0.0894 0.1304 0.030 Uiso calc R 1 1 . .
    H H14C 0.5200 -0.0291 0.1626 0.030 Uiso calc R 1 1 . .
    C C21 0.9561(9) 0.3533(6) 0.3128(5) 0.0143(15) Uani d . 1 1 . .
    C C22 0.8855(10) 0.5279(6) 0.3436(6) 0.0211(17) Uani d . 1 1 . .
    H H22 0.8738 0.5955 0.3663 0.025 Uiso calc R 1 1 . .
    C C23 0.7924(10) 0.4884(6) 0.2641(6) 0.0182(16) Uani d . 1 1 . .
    C C24 0.6582(10) 0.5456(6) 0.1992(6) 0.0202(17) Uani d . 1 1 . .
    H H24A 0.6305 0.6063 0.2313 0.030 Uiso calc R 1 1 . .
    H H24B 0.5650 0.5000 0.1797 0.030 Uiso calc R 1 1 . .
    H H24C 0.6911 0.5681 0.1441 0.030 Uiso calc R 1 1 . .
loop_
    _atom_site_aniso_label
    _atom_site_aniso_U_11
    _atom_site_aniso_U_22
    _atom_site_aniso_U_33
    _atom_site_aniso_U_12
    _atom_site_aniso_U_13
    _atom_site_aniso_U_23
    W1 0.01665(17) 0.01210(17) 0.01458(17) 0.00270(13) 0.00174(11) -0.00111(12)
    Cl1 0.0161(9) 0.0220(10) 0.0258(10) 0.0004(8) 0.0093(8) -0.0014(8)
    S1 0.0171(9) 0.0187(10) 0.0165(9) 0.0016(8) 0.0059(7) 0.0038(7)
    O1 0.032(4) 0.031(4) 0.031(3) -0.008(3) 0.016(3) -0.011(3)
    N1 0.014(3) 0.011(3) 0.017(3) 0.001(2) 0.008(3) -0.003(2)
    C1 0.021(4) 0.019(4) 0.029(5) -0.009(3) 0.011(4) -0.007(4)
    Cl2 0.0244(10) 0.0221(10) 0.0326(11) -0.0001(8) 0.0137(9) -0.0007(9)
    S2 0.0273(11) 0.0214(11) 0.0154(9) -0.0090(8) 0.0070(8) -0.0049(8)
    O2 0.024(4) 0.048(5) 0.042(4) -0.002(3) -0.002(3) 0.010(3)
    N2 0.014(3) 0.012(3) 0.016(3) 0.000(2) 0.009(3) -0.001(2)
    C2 0.030(5) 0.030(5) 0.019(4) 0.000(4) 0.007(4) 0.003(4)
    O3 0.024(3) 0.021(3) 0.025(3) 0.006(2) 0.010(3) 0.004(2)
    C3 0.016(4) 0.014(4) 0.015(4) 0.008(3) 0.005(3) -0.003(3)
    C10 0.014(4) 0.016(4) 0.020(4) 0.000(3) 0.003(3) 0.001(3)
    C11 0.013(4) 0.012(4) 0.015(4) 0.003(3) 0.004(3) 0.001(3)
    C12 0.019(4) 0.014(4) 0.022(4) 0.003(3) 0.011(3) -0.002(3)
    C13 0.015(4) 0.016(4) 0.024(4) 0.000(3) 0.012(3) -0.005(3)
    C14 0.017(4) 0.016(4) 0.028(4) -0.003(3) 0.007(3) -0.005(3)
    C21 0.014(4) 0.012(4) 0.019(4) -0.004(3) 0.007(3) -0.004(3)
    C22 0.031(5) 0.014(4) 0.022(4) -0.008(3) 0.015(4) -0.004(3)
    C23 0.027(4) 0.012(4) 0.022(4) -0.003(3) 0.016(3) 0.001(3)
    C24 0.026(4) 0.015(4) 0.023(4) 0.003(3) 0.013(3) -0.001(3)
_geom_special_details
;
 All s.u.'s (except the s.u. in the dihedral angle between two l.s. planes)
 are estimated using the full covariance matrix. The cell s.u.'s are taken
 into account individually in the estimation of s.u.'s in distances, angles
 and torsion angles; correlations between s.u.'s in cell parameters are only
 used when they are defined by crystal symmetry. An approximate (isotropic)
 treatment of cell s.u.'s is used for estimating s.u.'s involving l.s. planes.
;
loop_
    _geom_bond_atom_site_label_1
    _geom_bond_atom_site_label_2
    _geom_bond_site_symmetry_2
    _geom_bond_distance
    _geom_bond_publ_flag
    W1 C1 . 1.983(8) no
    W1 C2 . 1.984(9) no
    W1 C3 . 1.989(8) no
    W1 N1 . 2.265(6) no
    W1 N2 . 2.273(6) no
    W1 Cl1 . 2.4708(19) no
    W1 Cl2 . 2.528(2) no
    S1 C11 . 1.708(7) no
    S1 C12 . 1.710(8) no
    O1 C1 . 1.145(10) no
    N1 C11 . 1.310(9) no
    N1 C13 . 1.405(10) no
    S2 C21 . 1.698(7) no
    S2 C22 . 1.720(9) no
    O2 C2 . 1.165(11) no
    N2 C21 . 1.328(10) no
    N2 C23 . 1.402(10) no
    O3 C3 . 1.151(9) no
    C10 C11 . 1.487(11) no
    C10 C21 . 1.506(11) no
    C10 H10B . 0.9900 no
    C10 H10A . 0.9900 no
    C12 C13 . 1.354(11) no
    C12 H12 . 0.9500 no
    C13 C14 . 1.484(11) no
    C14 H14A . 0.9800 no
    C14 H14B . 0.9800 no
    C14 H14C . 0.9800 no
    C22 C23 . 1.340(11) no
    C22 H22 . 0.9500 no
    C23 C24 . 1.493(11) no
    C24 H24A . 0.9800 no
    C24 H24B . 0.9800 no
    C24 H24C . 0.9800 no
loop_
    _geom_angle_atom_site_label_1
    _geom_angle_atom_site_label_2
    _geom_angle_atom_site_label_3
    _geom_angle_site_symmetry_1
    _geom_angle_site_symmetry_3
    _geom_angle
    _geom_angle_publ_flag
    C1 W1 C2 . . 70.5(4) no
    C1 W1 C3 . . 96.9(3) no
    C2 W1 C3 . . 74.0(3) no
    C1 W1 N1 . . 85.6(3) no
    C2 W1 N1 . . 116.6(3) no
    C3 W1 N1 . . 169.2(3) no
    C1 W1 N2 . . 155.0(3) no
    C2 W1 N2 . . 134.4(3) no
    C3 W1 N2 . . 90.3(3) no
    N1 W1 N2 . . 83.3(2) no
    C1 W1 Cl1 . . 74.2(2) no
    C2 W1 Cl1 . . 132.7(2) no
    C3 W1 Cl1 . . 80.2(2) no
    N1 W1 Cl1 . . 90.47(16) no
    N2 W1 Cl1 . . 83.58(16) no
    C1 W1 Cl2 . . 122.3(2) no
    C2 W1 Cl2 . . 70.3(3) no
    C3 W1 Cl2 . . 110.8(2) no
    N1 W1 Cl2 . . 76.20(16) no
    N2 W1 Cl2 . . 76.36(16) no
    Cl1 W1 Cl2 . . 156.98(7) no
    C11 S1 C12 . . 90.1(4) no
    C11 N1 C13 . . 111.6(6) no
    C11 N1 W1 . . 122.8(5) no
    C13 N1 W1 . . 125.4(5) no
    O1 C1 W1 . . 177.5(8) no
    C21 S2 C22 . . 89.8(4) no
    C21 N2 C23 . . 110.6(6) no
    C21 N2 W1 . . 122.0(5) no
    C23 N2 W1 . . 127.4(5) no
    O2 C2 W1 . . 177.8(8) no
    O3 C3 W1 . . 176.7(6) no
    C11 C10 C21 . . 112.6(6) no
    C11 C10 H10B . . 109.1 no
    C21 C10 H10B . . 109.1 no
    C11 C10 H10A . . 109.1 no
    C21 C10 H10A . . 109.1 no
    H10B C10 H10A . . 107.8 no
    N1 C11 C10 . . 126.1(7) no
    N1 C11 S1 . . 114.1(6) no
    C10 C11 S1 . . 119.7(5) no
    C13 C12 S1 . . 111.1(6) no
    C13 C12 H12 . . 124.4 no
    S1 C12 H12 . . 124.4 no
    C12 C13 N1 . . 113.1(7) no
    C12 C13 C14 . . 123.7(7) no
    N1 C13 C14 . . 123.2(7) no
    C13 C14 H14A . . 109.5 no
    C13 C14 H14B . . 109.5 no
    H14A C14 H14B . . 109.5 no
    C13 C14 H14C . . 109.5 no
    H14A C14 H14C . . 109.5 no
    H14B C14 H14C . . 109.5 no
    N2 C21 C10 . . 126.1(7) no
    N2 C21 S2 . . 114.4(6) no
    C10 C21 S2 . . 119.5(6) no
    C23 C22 S2 . . 111.2(6) no
    C23 C22 H22 . . 124.4 no
    S2 C22 H22 . . 124.4 no
    C22 C23 N2 . . 113.9(7) no
    C22 C23 C24 . . 124.2(7) no
    N2 C23 C24 . . 121.8(7) no
    C23 C24 H24A . . 109.5 no
    C23 C24 H24B . . 109.5 no
    H24A C24 H24B . . 109.5 no
    C23 C24 H24C . . 109.5 no
    H24A C24 H24C . . 109.5 no
    H24B C24 H24C . . 109.5 no
loop_
    _geom_torsion_atom_site_label_1
    _geom_torsion_atom_site_label_2
    _geom_torsion_atom_site_label_3
    _geom_torsion_atom_site_label_4
    _geom_torsion_site_symmetry_1
    _geom_torsion_site_symmetry_2
    _geom_torsion_site_symmetry_3
    _geom_torsion_site_symmetry_4
    _geom_torsion
    _geom_torsion_publ_flag
    C1 W1 N1 C11 . . . . 130.7(6) no
    C2 W1 N1 C11 . . . . -163.7(6) no
    C3 W1 N1 C11 . . . . 26.9(16) no
    N2 W1 N1 C11 . . . . -26.9(6) no
    Cl1 W1 N1 C11 . . . . 56.6(5) no
    Cl2 W1 N1 C11 . . . . -104.4(6) no
    C1 W1 N1 C13 . . . . -54.4(6) no
    C2 W1 N1 C13 . . . . 11.1(7) no
    C3 W1 N1 C13 . . . . -158.2(12) no
    N2 W1 N1 C13 . . . . 148.0(6) no
    Cl1 W1 N1 C13 . . . . -128.6(5) no
    Cl2 W1 N1 C13 . . . . 70.4(5) no
    C1 W1 N2 C21 . . . . -34.2(10) no
    C2 W1 N2 C21 . . . . 151.0(6) no
    C3 W1 N2 C21 . . . . -141.4(6) no
    N1 W1 N2 C21 . . . . 29.9(6) no
    Cl1 W1 N2 C21 . . . . -61.3(5) no
    Cl2 W1 N2 C21 . . . . 107.3(6) no
    C1 W1 N2 C23 . . . . 145.4(7) no
    C2 W1 N2 C23 . . . . -29.4(8) no
    C3 W1 N2 C23 . . . . 38.2(6) no
    N1 W1 N2 C23 . . . . -150.5(6) no
    Cl1 W1 N2 C23 . . . . 118.3(6) no
    Cl2 W1 N2 C23 . . . . -73.1(6) no
    C13 N1 C11 C10 . . . . 176.7(7) no
    W1 N1 C11 C10 . . . . -7.8(10) no
    C13 N1 C11 S1 . . . . -0.7(8) no
    W1 N1 C11 S1 . . . . 174.8(3) no
    C21 C10 C11 N1 . . . . 51.6(10) no
    C21 C10 C11 S1 . . . . -131.1(6) no
    C12 S1 C11 N1 . . . . 0.5(6) no
    C12 S1 C11 C10 . . . . -177.1(6) no
    C11 S1 C12 C13 . . . . -0.1(6) no
    S1 C12 C13 N1 . . . . -0.2(8) no
    S1 C12 C13 C14 . . . . 178.2(6) no
    C11 N1 C13 C12 . . . . 0.6(9) no
    W1 N1 C13 C12 . . . . -174.8(5) no
    C11 N1 C13 C14 . . . . -177.8(7) no
    W1 N1 C13 C14 . . . . 6.8(10) no
    C23 N2 C21 C10 . . . . -179.1(7) no
    W1 N2 C21 C10 . . . . 0.6(10) no
    C23 N2 C21 S2 . . . . -1.0(8) no
    W1 N2 C21 S2 . . . . 178.7(3) no
    C11 C10 C21 N2 . . . . -47.1(10) no
    C11 C10 C21 S2 . . . . 134.8(6) no
    C22 S2 C21 N2 . . . . 0.8(6) no
    C22 S2 C21 C10 . . . . 179.1(6) no
    C21 S2 C22 C23 . . . . -0.5(6) no
    S2 C22 C23 N2 . . . . 0.0(9) no
    S2 C22 C23 C24 . . . . -179.1(6) no
    C21 N2 C23 C22 . . . . 0.6(9) no
    W1 N2 C23 C22 . . . . -179.1(5) no
    C21 N2 C23 C24 . . . . 179.7(7) no
    W1 N2 C23 C24 . . . . 0.0(10) no
loop_
    _geom_hbond_atom_site_label_D
    _geom_hbond_atom_site_label_H
    _geom_hbond_atom_site_label_A
    _geom_hbond_site_symmetry_A
    _geom_hbond_distance_DH
    _geom_hbond_distance_HA
    _geom_hbond_distance_DA
    _geom_hbond_angle_DHA
    _geom_hbond_publ_flag
    C10 H10A O2 4_666 0.99 2.38 3.280(10)
                                        151.3 yes
data_Global
_journal_data_validation_number     ?
_journal_date_recd_electronic     2011-09-08
_journal_date_accepted     2011-09-18
_journal_name_full     'Acta Crystallographica, Section E'
_journal_year     2011
_journal_volume     67
_journal_issue     10
_journal_page_first     m1460
_journal_page_last     m1460
_journal_paper_category     QM
_journal_coeditor_code     RK2300
_publ_contact_author_name     'Strasser, Christoph E.'
_publ_contact_author_address
;Department of Chemistry and Polymer Science,
 University of Stellenbosch,
 Private Bag X1, Matieland, 7602,
 South Africa
;
_publ_contact_author_email     ce.strasser@gmx.net
_publ_section_title
;\
[Bis(4-methyl-1,3-thiazol-2-yl-\
\k<i>N</i>)methane]tricarbonyldichloridotungsten(II)
;
loop_
    _publ_author_name
    _publ_author_address
    'Christoph E. Strasser'
;
Department of Chemistry and Polymer Science,
 University of Stellenbosch,
 Private Bag X1, Matieland, 7602,
 South Africa
;
    'Stephanie Cronje'
;
Department of Chemistry and Polymer Science,
 University of Stellenbosch,
 Private Bag X1, Matieland, 7602,
 South Africa
;
    'Helgard G. Raubenheimer'
;
Department of Chemistry and Polymer Science,
 University of Stellenbosch,
 Private Bag X1, Matieland, 7602,
 South Africa
;
