# Supplementary material for: [Bis­(4-methyl-1,3-thia­zol-2-yl-κN)methane]­tricarbonyl­dichlorido­tungsten(II)
Source: Acta Crystallogr Sect E Struct Rep Online. 2011 Sep 30;67(Pt 10):m1460. doi: 10.1107/S1600536811038104 (PMC3201421; doi:10.1107/S1600536811038104)
Supplement: Supplementary file 2 [file e-67-m1460-Isup2.hkl]

# 
# h,k,l, Fc-squared, Fo-squared, sigma(Fo-squared) and status flag 
# 
data_I
_shelx_title '[WCl~2~(CO)~3~(C~9~H~10~N~2~S~2~)]' 
_shelx_refln_list_code          4 
_shelx_F_calc_maximum      360.80 
_exptl_crystal_F_000      1040.00 
_reflns_d_resolution_high  0.7960 
 
loop_ 
 _symmetry_equiv_pos_as_xyz 
 'x, y, z' 
 '-x, y+1/2, -z+1/2' 
 '-x, -y, -z' 
 'x, -y-1/2, z-1/2' 
 
_cell_length_a     8.6876 
_cell_length_b    12.9116 
_cell_length_c    14.8506 
_cell_angle_alpha  90.000 
_cell_angle_beta  105.550 
_cell_angle_gamma  90.000 
 
_shelx_F_squared_multiplier     1.000 
 
loop_ 
 _refln_index_h 
 _refln_index_k 
 _refln_index_l 
 _refln_F_squared_calc 
 _refln_F_squared_meas 
 _refln_F_squared_sigma 
 _refln_observed_status 
   1   0   0     1616.91     2293.33    129.56 o 
   2   0   0    14176.09    17486.46    603.24 o 
   3   0   0    64062.77    71884.39   2303.35 o 
   4   0   0    64207.14    67857.77   2210.19 o 
   5   0   0    35901.36    35060.91   1227.92 o 
   6   0   0      456.33      413.48    113.19 o 
   7   0   0    16126.06    15925.84    695.76 o 
   8   0   0     1412.00     1712.01    234.69 o 
   9   0   0    16062.98    16011.33    750.56 o 
   1   1   0   124284.38   140855.03   3100.13 o 
   2   1   0     5384.54     5382.27    190.15 o 
   3   1   0    39822.04    45149.25    860.52 o 
   4   1   0    33358.27    33423.07    668.20 o 
   5   1   0    18164.14    17989.48    496.22 o 
   6   1   0    31157.41    30939.71    801.16 o 
   7   1   0     1411.56     1663.50    146.20 o 
   8   1   0    17924.48    16793.75    527.41 o 
   9   1   0     2286.78     2494.76    372.70 o 
  10   1   0     6468.25     5775.43    413.79 o 
   0   2   0    44097.63    47694.61    859.74 o 
   1   2   0    10895.93    10969.32    169.64 o 
   2   2   0    10376.27    12059.35    327.58 o 
   3   2   0     8314.37     8236.42    259.26 o 
   4   2   0    27603.86    27434.11    568.28 o 
   5   2   0    25247.18    24646.62    531.98 o 
   6   2   0       77.98      390.33    181.64 o 
   7   2   0    16777.53    15153.87    476.46 o 
   8   2   0      860.88     1301.16    243.30 o 
   9   2   0    10393.12    10383.81    397.89 o 
  10   2   0     5699.13     6351.90    434.30 o 
   1   3   0    12332.56    13336.39    212.10 o 
   2   3   0     5314.80     5261.46    142.78 o 
   3   3   0    17408.09    18950.98    399.94 o 
   4   3   0    10234.42     9137.64    388.35 o 
   5   3   0     5056.32     4681.07    237.02 o 
   6   3   0    15349.41    14987.85    379.09 o 
   7   3   0       64.57      159.79     60.38 o 
   8   3   0     8315.51     7897.39    266.65 o 
   9   3   0       29.47      332.36    114.32 o 
  10   3   0     1220.42     1067.13    218.72 o 
   0   4   0    65006.53    69994.58   1267.50 o 
   1   4   0     4658.28     4478.21    103.15 o 
   2   4   0     2171.83     2589.87     70.75 o 
   3   4   0     8382.88     8088.67    212.32 o 
   4   4   0     9465.58     8818.08    236.58 o 
   5   4   0     7348.37     6439.89    204.54 o 
   6   4   0       30.27       92.86     51.83 o 
   7   4   0     4083.64     3819.30    155.79 o 
   8   4   0       82.39      185.76     75.26 o 
   9   4   0     1670.64     2016.24    199.33 o 
  10   4   0     1704.16     2424.72    228.29 o 
   1   5   0     2001.16     1803.98     60.46 o 
   2   5   0     4038.67     4173.22     97.19 o 
   3   5   0     4152.38     4542.31    125.28 o 
   4   5   0     2434.82     2352.62    195.16 o 
   5   5   0     1339.55     1255.75    120.49 o 
   6   5   0     6265.81     6093.33    219.31 o 
   7   5   0        4.06      -12.86     62.22 o 
   8   5   0     1346.60     1613.79    160.92 o 
   9   5   0     1387.67     1579.16    189.99 o 
   0   6   0     2598.17     2111.23    117.80 o 
   1   6   0       70.70      121.48     28.38 o 
   2   6   0      863.82     1126.00     90.05 o 
   3   6   0     3543.47     3782.35    115.33 o 
   4   6   0      490.07      593.47     60.63 o 
   5   6   0     1170.44     1219.91    139.35 o 
   6   6   0      260.03      246.86     81.71 o 
   7   6   0      698.75      716.58    152.18 o 
   8   6   0       68.25      153.27     80.47 o 
   9   6   0     1555.44     1937.18    180.32 o 
   1   7   0     1382.91     1810.00     70.04 o 
   2   7   0       55.12      108.47     29.93 o 
   3   7   0      117.66      173.47     39.01 o 
   4   7   0      679.25      619.76    120.32 o 
   5   7   0     2223.84     2293.14    207.69 o 
   6   7   0       88.20      144.44     81.55 o 
   7   7   0        6.38       -3.55     85.29 o 
   8   7   0      107.33      -12.67     93.09 o 
   9   7   0       34.01       93.06    165.63 o 
   0   8   0    13843.75    14597.55    419.34 o 
   1   8   0     1056.92     1093.53     62.03 o 
   2   8   0      539.89      553.33     48.16 o 
   3   8   0     7078.70     7207.26    224.29 o 
   4   8   0     6199.36     6206.52    365.68 o 
   5   8   0     2580.13     2650.18    154.30 o 
   6   8   0       49.90       41.35     76.66 o 
   7   8   0     1802.06     1513.57    150.65 o 
   8   8   0        9.50     -142.94    142.94 o 
   9   8   0     2230.24     1957.78    193.57 o 
   1   9   0     8603.05     8534.95    208.11 o 
   2   9   0     1283.50     1524.61    128.72 o 
   3   9   0     4109.61     4491.84    181.49 o 
   4   9   0     6302.39     5634.18    211.38 o 
   5   9   0     1906.23     1889.72    161.30 o 
   6   9   0     5831.29     5604.66    238.76 o 
   7   9   0        3.33       61.15     97.42 o 
   8   9   0     4019.59     3715.95    448.24 o 
   0  10   0    13249.30    14913.98    715.80 o 
   1  10   0     6276.46     6566.08    306.71 o 
   2  10   0    15587.23    15885.17    528.61 o 
   3  10   0      933.92     1109.03    113.19 o 
   4  10   0     8055.38     8325.44    276.52 o 
   5  10   0     8283.38     8348.19    287.34 o 
   6  10   0       81.92      323.19    130.00 o 
   7  10   0     8261.91     8464.65    364.03 o 
   8  10   0      390.62      415.34    160.91 o 
   1  11   0    20314.63    20358.09   1034.88 o 
   2  11   0     5005.10     4638.36    281.08 o 
   3  11   0     9383.72     9396.24    399.17 o 
   4  11   0     7083.27     7393.11    389.92 o 
   5  11   0     3667.84     3993.48    288.87 o 
   6  11   0     8231.49     7602.32    447.06 o 
   7  11   0      931.76      759.64    299.35 o 
   0  12   0    35330.73    37623.37   1494.23 o 
   1  12   0     1271.77     1513.18    204.58 o 
   2  12   0     4701.56     4923.11    306.75 o 
   3  12   0     7481.91     7489.21    371.01 o 
   4  12   0    10701.97    10429.87    452.91 o 
   5  12   0    11038.92    10590.28    468.21 o 
   6  12   0       65.49       36.19    153.85 o 
   7  12   0    10706.58     9372.14    722.85 o 
   1  13   0    15633.10    17893.14    645.29 o 
   2  13   0     1345.13     1580.79    216.21 o 
   3  13   0     5970.36     6595.79    376.31 o 
   4  13   0    10885.59    10404.50    646.06 o 
   5  13   0     6016.76     6787.76    445.19 o 
   6  13   0     9064.20     9135.97    468.77 o 
   0  14   0    25778.36    31509.60   1386.05 o 
   1  14   0      338.55       83.24    171.23 o 
   2  14   0     5342.48     5617.77    592.12 o 
   3  14   0     5302.30     5790.39    425.38 o 
   4  14   0    11847.90    11729.22    526.95 o 
   5  14   0     7614.67     7193.02    421.36 o 
   1  15   0    11404.28    13316.00    578.21 o 
   2  15   0     2586.37     2810.26    306.74 o 
   3  15   0     5265.48     5926.93    397.93 o 
   0  16   0     6226.27     7634.46    665.86 o 
   1  16   0     2461.99     3358.36    513.52 o 
 -10   1   1      365.67      425.07    167.37 o 
  -9   1   1      383.79      525.83    122.81 o 
  -8   1   1      742.66     1155.68    195.55 o 
  -7   1   1       19.54       88.17     86.97 o 
  -6   1   1     3189.72     3151.57    164.10 o 
  -5   1   1       35.72      111.09     62.86 o 
  -4   1   1       96.38       85.27     43.19 o 
  -3   1   1     8984.49     9461.07    361.19 o 
  -2   1   1      648.27      843.99     45.44 o 
  -1   1   1     4251.77     4836.15    104.32 o 
   0   1   1     3703.28     4118.60     79.90 o 
   1   1   1      108.77       95.84     24.96 o 
   2   1   1     6665.70     7258.71    180.08 o 
   3   1   1        2.67      -30.27     32.72 o 
   4   1   1       32.04       20.00     50.84 o 
   5   1   1     7848.53     7503.22    270.55 o 
   6   1   1     2415.32     2259.64    158.31 o 
   7   1   1       95.76       77.28     83.46 o 
   8   1   1      105.42      153.67     98.62 o 
   9   1   1      332.52      386.57    133.41 o 
  10   1   1      118.69       -9.55    182.08 o 
 -10   2   1       61.44      280.09    162.20 o 
  -9   2   1     1614.85     1648.10    172.90 o 
  -8   2   1     4395.47     4555.06    191.83 o 
  -7   2   1     8331.33     7339.40    390.34 o 
  -6   2   1      121.58      214.79     66.68 o 
  -5   2   1      151.71      306.73     56.87 o 
  -4   2   1    28733.01    28011.14    625.88 o 
  -3   2   1      648.58      511.00     64.98 o 
  -2   2   1      135.09      241.27    128.79 o 
  -1   2   1     3317.85     3937.01     85.93 o 
   0   2   1     9443.56    10373.23    216.93 o 
   1   2   1     7731.92     8329.52    186.71 o 
   2   2   1     1100.11     1293.71    110.06 o 
   3   2   1     2090.97     2081.00    120.24 o 
   4   2   1        7.32      -36.14     38.99 o 
   5   2   1     8433.31     7796.05    232.56 o 
   6   2   1     2594.30     2791.22    174.28 o 
   7   2   1     1314.23     1351.48    155.08 o 
   8   2   1     1363.25     1448.32    166.21 o 
   9   2   1     1371.07     1427.30    180.29 o 
  10   2   1      871.49     1032.82    168.46 o 
 -10   3   1     4574.75     4927.02    404.24 o 
  -9   3   1     2045.46     2277.12    200.13 o 
  -8   3   1     4203.08     4230.75    190.69 o 
  -7   3   1     2597.65     2397.14    157.55 o 
  -6   3   1     3857.21     3566.58    130.67 o 
  -5   3   1    15346.78    15179.20    656.30 o 
  -4   3   1       76.95      172.55     42.13 o 
  -3   3   1    11065.07    11016.34    255.25 o 
  -2   3   1     2477.14     2302.71     73.83 o 
  -1   3   1    13616.21    14302.86    251.49 o 
   0   3   1    21080.22    22551.38    368.70 o 
   1   3   1    12428.49    13135.15    205.86 o 
   2   3   1     5056.30     5675.57    211.00 o 
   3   3   1        5.93       25.84     51.11 o 
   4   3   1    27318.50    25616.40   1474.90 o 
   5   3   1     1212.88     1092.70    112.08 o 
   6   3   1     4539.88     4629.01    187.98 o 
   7   3   1    11340.27     9658.62    364.85 o 
   8   3   1     9867.03     9030.88    369.42 o 
   9   3   1     1051.14     1051.97    128.23 o 
  10   3   1       11.64      276.22    127.62 o 
 -10   4   1      215.02      356.65    176.13 o 
  -9   4   1     8994.72     9501.95    595.25 o 
  -8   4   1     3740.65     3479.69    307.89 o 
  -7   4   1     2452.76     2276.96    122.74 o 
  -6   4   1    14327.60    14566.77    429.36 o 
  -5   4   1     7977.65     7525.43    223.49 o 
  -4   4   1    20554.47    18473.75    408.29 o 
  -3   4   1     1744.26     2005.58     93.86 o 
  -2   4   1    14041.76    15037.24    277.76 o 
  -1   4   1      846.55      907.67     38.87 o 
   0   4   1    52998.77    56579.13    725.64 o 
   1   4   1    26120.29    26773.90    397.55 o 
   2   4   1      295.12      189.76     26.07 o 
   3   4   1    42152.82    45867.36    885.29 o 
   4   4   1     3027.40     3276.87    180.09 o 
   5   4   1    26749.84    25250.98    703.38 o 
   6   4   1    10099.68     8892.06    470.71 o 
   7   4   1     7641.44     6968.30    356.75 o 
   8   4   1     5145.30     4857.29    218.65 o 
   9   4   1     2486.61     2320.49    173.00 o 
  10   4   1     4426.96     4436.26    285.50 o 
 -10   5   1     7589.74     7955.56    522.14 o 
  -9   5   1     3624.24     3676.32    212.67 o 
  -8   5   1     4708.96     4407.94    216.31 o 
  -7   5   1     6214.22     5436.34    187.60 o 
  -6   5   1     9851.14     9054.68    271.51 o 
  -5   5   1    29668.64    29651.62    630.87 o 
  -4   5   1       93.08      289.73     56.40 o 
  -3   5   1    42238.42    42070.24    707.17 o 
  -2   5   1     1170.65     1515.94     67.95 o 
  -1   5   1    24876.38    25471.15    385.65 o 
   0   5   1    58803.54    62009.12    883.40 o 
   1   5   1    12359.29    12721.63    212.64 o 
   2   5   1    23756.50    23317.92    429.39 o 
   3   5   1     1380.52     1108.10     81.70 o 
   4   5   1    51840.50    49353.85    969.36 o 
   5   5   1      225.40      308.62     66.42 o 
   6   5   1     7628.81     7684.65    288.12 o 
   7   5   1    11477.61    10656.30    280.09 o 
   8   5   1     6632.15     6083.55    216.19 o 
   9   5   1     4394.66     4530.52    280.30 o 
  -9   6   1     4073.58     4562.43    241.57 o 
  -8   6   1    17904.96    16847.54    902.51 o 
  -7   6   1    14040.17    13907.85    388.38 o 
  -6   6   1     4683.15     4707.75    196.52 o 
  -5   6   1       83.30      254.20     56.59 o 
  -4   6   1    91887.93    90980.80   1471.88 o 
  -3   6   1     1188.91     1417.39     75.10 o 
  -2   6   1     9882.47     9707.38    179.76 o 
  -1   6   1    14754.57    15071.01    251.37 o 
   0   6   1    25407.53    24608.29    385.31 o 
   1   6   1    54485.52    55750.83    805.81 o 
   2   6   1     2205.12     2587.40     77.77 o 
   3   6   1    22906.93    22859.68    369.87 o 
   4   6   1      125.29      190.02     41.06 o 
   5   6   1    35764.74    34078.20    726.68 o 
   6   6   1     8392.18     7671.82    259.89 o 
   7   6   1     2522.15     2360.93    141.90 o 
   8   6   1     7200.10     6938.76    237.58 o 
   9   6   1     1858.79     2268.81    189.19 o 
  -9   7   1     2786.43     2898.04    212.61 o 
  -8   7   1     3228.67     3502.03    379.27 o 
  -7   7   1     8786.38     7666.20    277.83 o 
  -6   7   1     9649.30     9250.82    292.70 o 
  -5   7   1    20936.81    20401.51    480.89 o 
  -4   7   1     1841.89     2280.45    110.02 o 
  -3   7   1    45760.41    45110.80    853.41 o 
  -2   7   1      483.63      679.56     46.91 o 
  -1   7   1    28882.95    27838.98    518.08 o 
   0   7   1    46560.34    47285.92    783.03 o 
   1   7   1    11118.81    10775.57    228.54 o 
   2   7   1    32756.89    33280.55    511.32 o 
   3   7   1      254.45      560.86     56.95 o 
   4   7   1    23249.66    21203.34    849.91 o 
   5   7   1     4919.84     4414.34    193.28 o 
   6   7   1    15292.84    14524.81    397.57 o 
   7   7   1     6506.98     6532.27    293.17 o 
   8   7   1     1317.11     1474.86    148.55 o 
   9   7   1     9037.38     9383.02    350.22 o 
  -9   8   1     6859.32     8637.26    603.47 o 
  -8   8   1     5900.17     5571.22    322.29 o 
  -7   8   1     6584.46     6640.32    574.43 o 
  -6   8   1     8953.22     8262.25    281.56 o 
  -5   8   1     1929.01     2093.86    142.48 o 
  -4   8   1    29031.96    27609.67    607.33 o 
  -3   8   1     2832.17     3272.36    121.12 o 
  -2   8   1    17625.91    17616.22    349.12 o 
  -1   8   1     7427.23     7996.91    166.83 o 
   0   8   1    43337.50    43155.48   1040.87 o 
   1   8   1    27574.16    27176.26    489.48 o 
   2   8   1      698.03      907.97     69.48 o 
   3   8   1    21758.03    21593.83    414.41 o 
   4   8   1        8.53      108.29     60.58 o 
   5   8   1    27881.86    26749.50    611.45 o 
   6   8   1     7568.71     7299.02    269.75 o 
   7   8   1     2520.54     2695.65    183.12 o 
   8   8   1     9164.48     9128.51    291.77 o 
  -8   9   1     4339.45     4250.45    524.01 o 
  -7   9   1     2836.28     2412.07    223.44 o 
  -6   9   1     5838.67     6380.32    322.58 o 
  -5   9   1    17871.27    17826.52    455.22 o 
  -4   9   1        5.76      111.46     74.20 o 
  -3   9   1    17165.91    16676.42    412.16 o 
  -2   9   1     3528.00     3544.37    129.80 o 
  -1   9   1    27049.36    26345.39    576.08 o 
   0   9   1    24644.93    24242.44    684.79 o 
   1   9   1    12773.26    12694.90    275.39 o 
   2   9   1     6865.38     6747.22    205.87 o 
   3   9   1     1434.79     1278.50     87.12 o 
   4   9   1    29576.08    28801.76    747.47 o 
   5   9   1      173.99      310.31     90.49 o 
   6   9   1     1725.84     1943.82    327.38 o 
   7   9   1    12966.53    12841.83    539.41 o 
   8   9   1     5519.64     5406.88    401.58 o 
  -8  10   1      729.98     1025.25    310.54 o 
  -7  10   1     1466.81     1551.06    204.40 o 
  -6  10   1     5317.66     5096.89    235.22 o 
  -5  10   1     3063.37     3023.06    179.60 o 
  -4  10   1    13957.32    13319.25    393.59 o 
  -3  10   1     2083.82     2372.44    147.84 o 
  -2  10   1     9922.11     9483.88    286.76 o 
  -1  10   1     3214.47     3354.15    165.64 o 
   0  10   1    13254.22    12856.39    609.16 o 
   1  10   1     9131.51     8864.50    364.16 o 
   2  10   1      649.17      736.14    137.22 o 
   3  10   1    10928.61    10067.47    404.55 o 
   4  10   1      199.97      231.82    119.42 o 
   5  10   1     6682.14     6609.15    349.12 o 
   6  10   1     5536.95     6004.19    368.47 o 
   7  10   1     1469.91     1517.23    225.67 o 
   8  10   1     3000.02     3364.21    489.41 o 
  -7  11   1      493.77      949.24    327.37 o 
  -6  11   1     1390.87     1470.89    227.02 o 
  -5  11   1     3075.53     3044.72    359.39 o 
  -4  11   1       76.36      255.72    131.78 o 
  -3  11   1     5206.31     5109.45    296.93 o 
  -2  11   1       72.72       16.14    191.87 o 
  -1  11   1     5301.87     5124.87    294.76 o 
   0  11   1     3948.24     4327.57    273.72 o 
   1  11   1     1062.11     1030.56    197.74 o 
   2  11   1     5435.47     4606.97    283.68 o 
   3  11   1      208.06      217.37    127.98 o 
   4  11   1     3355.92     3412.53    263.23 o 
   5  11   1     1935.80     1493.76    204.97 o 
   6  11   1     3040.53     3526.82    290.35 o 
   7  11   1      524.49      474.46    189.57 o 
  -7  12   1     1818.59     2197.51    434.93 o 
  -6  12   1       54.05      295.43    272.58 o 
  -5  12   1      170.41      312.44    288.54 o 
  -4  12   1     2591.56     2731.88    254.45 o 
  -3  12   1      269.44      313.97    250.81 o 
  -2  12   1       37.33      173.89    131.44 o 
  -1  12   1      172.29      218.92    134.67 o 
   0  12   1      321.44      503.10    152.42 o 
   1  12   1     1772.25     1721.72    210.87 o 
   2  12   1       18.99      -11.09    123.87 o 
   3  12   1      958.85     1086.03    180.32 o 
   4  12   1      345.41      323.18    152.56 o 
   5  12   1     3353.91     3593.32    294.48 o 
   6  12   1      198.63      216.19    169.24 o 
  -6  13   1      102.62      -95.35    252.69 o 
  -5  13   1      455.50      711.50    188.46 o 
  -4  13   1      144.96      237.08    161.77 o 
  -3  13   1        1.97       53.70    144.47 o 
  -2  13   1        0.08      100.97    141.24 o 
  -1  13   1       18.48      151.24    150.13 o 
   0  13   1      186.81      303.79    160.75 o 
   1  13   1     1085.55     1308.54    284.00 o 
   2  13   1     1001.87      932.26    185.19 o 
   3  13   1       25.70      109.60    150.23 o 
   4  13   1       16.08      164.08    156.47 o 
   5  13   1      217.32      359.86    178.46 o 
   6  13   1       57.63      219.57    189.06 o 
  -5  14   1     1146.19     1367.00    237.02 o 
  -4  14   1      919.09     1152.98    210.94 o 
  -3  14   1       39.46      204.04    171.33 o 
  -2  14   1      177.79      578.06    185.17 o 
  -1  14   1      181.75      626.27    188.13 o 
   0  14   1      737.23     1036.71    208.89 o 
   1  14   1       60.16      275.75    209.48 o 
   2  14   1      212.23      346.89    189.68 o 
   3  14   1       99.45      -43.93    162.19 o 
   4  14   1       51.50      298.77    175.56 o 
   5  14   1     1212.29     1079.53    225.43 o 
  -4  15   1      514.85      662.51    213.97 o 
  -3  15   1     1372.97     1449.55    248.90 o 
  -2  15   1       21.44      377.54    198.33 o 
  -1  15   1      520.58      701.84    213.48 o 
   0  15   1     1599.93     2436.03    336.61 o 
   1  15   1      686.18     1031.76    223.90 o 
   2  15   1     1488.63     1675.78    261.44 o 
   3  15   1      112.22       73.70    176.79 o 
  -1  16   1     2176.64     2175.85    297.55 o 
   0  16   1     5165.60     6584.77    441.36 o 
   1  16   1     3795.68     4759.28    515.87 o 
 -10   0   2     2570.81     2434.23    294.18 o 
  -9   0   2      303.00      681.99    183.49 o 
  -8   0   2    25160.34    24484.51    670.82 o 
  -7   0   2      485.37      647.07    133.70 o 
  -6   0   2    27655.68    28554.96   1020.47 o 
  -5   0   2    14148.45    16365.94    619.05 o 
  -4   0   2    27873.31    28717.78    973.51 o 
  -3   0   2   119363.48   146228.45   3526.03 o 
  -2   0   2    22917.45    27260.59    615.94 o 
  -1   0   2   101793.32   124468.55   3721.18 o 
   0   0   2     3240.62     2976.82     75.60 o 
   1   0   2    57085.16    59960.60   1830.21 o 
   2   0   2    42995.80    43685.62   1439.44 o 
   3   0   2     1358.81     1823.48    158.60 o 
   4   0   2    20144.73    17243.16    680.11 o 
   5   0   2     6114.77     6172.47    349.76 o 
   6   0   2    20498.83    22038.83    891.62 o 
   7   0   2     6835.54     6848.35    435.40 o 
   8   0   2    24149.24    24111.40   1021.41 o 
   9   0   2      165.11      278.68    196.80 o 
  10   0   2     1761.42     1600.22    300.13 o 
 -10   1   2    10413.98    11598.84    432.84 o 
  -9   1   2     9215.96     8765.34    563.23 o 
  -8   1   2     1574.86     1901.66    157.66 o 
  -7   1   2    26731.72    26314.12    566.79 o 
  -6   1   2      783.74     1315.49    132.95 o 
  -5   1   2    24514.95    25656.73    455.07 o 
  -4   1   2    58106.99    63130.27   1012.35 o 
  -3   1   2     3969.12     3583.37    105.46 o 
  -2   1   2    57249.86    72579.23   1120.91 o 
  -1   1   2    11693.08    12814.33    251.48 o 
   0   1   2    84694.58    91522.73   1153.34 o 
   1   1   2    11488.15    12223.83    222.88 o 
   2   1   2    31879.01    32604.66    637.59 o 
   3   1   2    24511.22    23228.15    487.29 o 
   4   1   2    12196.47    11475.83    353.79 o 
   5   1   2    27127.07    26119.67    725.59 o 
   6   1   2      318.55      332.13     91.60 o 
   7   1   2    25020.74    21800.89    892.72 o 
   8   1   2     1060.46     1100.09    162.95 o 
   9   1   2     5546.10     5867.13    318.24 o 
  10   1   2     3537.24     4450.64    546.25 o 
 -10   2   2     5371.80     5395.59    288.90 o 
  -9   2   2     1020.03     1800.78    257.08 o 
  -8   2   2    12272.91    12185.65    528.16 o 
  -7   2   2      104.33      233.73     77.50 o 
  -6   2   2    11718.01    11140.47    246.34 o 
  -5   2   2     4994.96     5907.28    152.01 o 
  -4   2   2    34730.65    34291.71    668.97 o 
  -3   2   2    29776.17    32451.49    622.70 o 
  -2   2   2     1717.57     2536.25    154.90 o 
  -1   2   2    66086.95    72165.08   1244.97 o 
   0   2   2     2437.81     3156.95    128.08 o 
   1   2   2    68095.63    69133.73   1260.91 o 
   2   2   2    10863.85     9488.34    444.74 o 
   3   2   2    13014.91    14954.75    345.34 o 
   4   2   2    25159.06    23984.48    846.67 o 
   5   2   2    13905.03    13465.95    345.39 o 
   6   2   2    19229.58    19608.64    578.28 o 
   7   2   2      805.81      906.99    135.99 o 
   8   2   2    12200.76    12126.47    451.47 o 
   9   2   2      773.58      883.48    168.05 o 
  10   2   2     3968.70     4487.69    504.99 o 
 -10   3   2     1916.80     2897.34    326.90 o 
  -9   3   2     9595.06     9733.64    541.08 o 
  -8   3   2      332.33      287.58    128.69 o 
  -7   3   2    11596.21    10843.40    259.99 o 
  -6   3   2      243.12      368.89     54.88 o 
  -5   3   2     7549.18     7268.93    208.30 o 
  -4   3   2    29207.91    28789.65    628.11 o 
  -3   3   2    27438.45    28457.90    560.12 o 
  -2   3   2      609.61      543.91     40.42 o 
  -1   3   2     1297.23     1657.36     59.72 o 
   0   3   2    95615.24   106215.59   1659.17 o 
   1   3   2     2026.54     1937.54     86.59 o 
   2   3   2    19605.02    19399.19    482.31 o 
   3   3   2    27082.96    26533.79    692.59 o 
   4   3   2    22185.32    21303.11    481.02 o 
   5   3   2    19521.51    17539.03    426.05 o 
   6   3   2      475.03      644.66     96.60 o 
   7   3   2     6888.84     6467.25    299.66 o 
   8   3   2     3433.75     3943.04    255.26 o 
   9   3   2     7220.37     6742.83    343.67 o 
 -10   4   2     1017.89     1214.30    259.42 o 
  -9   4   2       95.71      631.42    192.42 o 
  -8   4   2     9191.57     8663.98    491.45 o 
  -7   4   2      141.84      261.30     65.67 o 
  -6   4   2     9793.64     9371.88    266.48 o 
  -5   4   2     2453.81     2925.08    141.01 o 
  -4   4   2    20549.48    20019.46    433.72 o 
  -3   4   2     8713.39     8307.30    183.31 o 
  -2   4   2     6079.48     5860.08    136.95 o 
  -1   4   2    14710.33    14512.00    266.25 o 
   0   4   2       87.07      245.68     38.10 o 
   1   4   2    25447.58    25246.86    430.12 o 
   2   4   2     5252.10     4930.93    156.96 o 
   3   4   2     2017.67     1776.60    132.27 o 
   4   4   2     5200.62     4986.61    229.61 o 
   5   4   2     6067.67     5512.71    242.96 o 
   6   4   2     5302.93     4859.37    207.99 o 
   7   4   2      468.69      529.46    122.60 o 
   8   4   2     6413.34     6245.67    319.49 o 
   9   4   2      358.62      450.65    117.75 o 
 -10   5   2     3174.59     4160.02    394.85 o 
  -9   5   2      739.87      861.39    134.10 o 
  -8   5   2       33.95      122.80     82.24 o 
  -7   5   2     6875.24     6159.66    260.80 o 
  -6   5   2        4.05       26.93     94.54 o 
  -5   5   2     8967.15     8456.87    242.73 o 
  -4   5   2     1153.67     1174.60     87.36 o 
  -3   5   2       92.33      122.90     35.92 o 
  -2   5   2     6247.00     6056.41    147.02 o 
  -1   5   2     5567.09     5263.23    131.54 o 
   0   5   2     1764.46     1740.42     76.05 o 
   1   5   2    11042.19    11450.65    282.81 o 
   2   5   2    18462.32    18270.63    338.66 o 
   3   5   2       60.89      128.20     27.38 o 
   4   5   2      425.13      458.91     89.31 o 
   5   5   2     4764.23     4387.93    176.53 o 
   6   5   2      568.78      576.43     80.54 o 
   7   5   2     3971.17     3996.26    172.07 o 
   8   5   2      132.13       91.60     78.47 o 
   9   5   2      160.60      191.42    100.16 o 
  -9   6   2      160.90      281.36    114.72 o 
  -8   6   2      476.22      641.14    118.58 o 
  -7   6   2     1539.64     1695.56    182.23 o 
  -6   6   2       28.91      127.37     68.11 o 
  -5   6   2      163.94      233.26     60.14 o 
  -4   6   2     1361.36     1335.52     81.67 o 
  -3   6   2       12.97       30.21     32.94 o 
  -2   6   2       23.83      -13.73     30.93 o 
  -1   6   2     1203.75     1145.76     67.43 o 
   0   6   2     1031.69     1082.78     93.55 o 
   1   6   2     3466.52     3725.69    119.56 o 
   2   6   2      106.59      144.14     36.65 o 
   3   6   2     1058.29     1228.81     73.86 o 
   4   6   2     1971.53     2004.20    176.96 o 
   5   6   2      714.81      575.59     85.30 o 
   6   6   2      672.18      831.90    160.63 o 
   7   6   2       86.15      165.45     76.24 o 
   8   6   2      289.33      298.86     95.72 o 
   9   6   2       52.98       32.48    105.10 o 
  -9   7   2       35.40      315.80    119.12 o 
  -8   7   2      341.77      308.75    142.16 o 
  -7   7   2     1111.45     1249.73    263.96 o 
  -6   7   2      350.15      244.78     84.82 o 
  -5   7   2     1444.53     1487.40     97.58 o 
  -4   7   2      101.77      216.27     76.13 o 
  -3   7   2       87.80      137.75     52.90 o 
  -2   7   2     2186.52     2345.65     97.06 o 
  -1   7   2      343.28      398.87     53.49 o 
   0   7   2      223.86      382.87     41.88 o 
   1   7   2      890.31      954.97     63.04 o 
   2   7   2      241.43      253.04     44.18 o 
   3   7   2       76.03      183.65     44.61 o 
   4   7   2      205.47      345.31     67.56 o 
   5   7   2      483.84      489.60    130.01 o 
   6   7   2       21.39       46.21     75.96 o 
   7   7   2      987.82     1110.18    122.39 o 
   8   7   2      183.60       89.08     90.83 o 
   9   7   2       59.14       58.40    108.21 o 
  -9   8   2       18.52       91.98    124.49 o 
  -8   8   2     2656.33     2079.17    223.04 o 
  -7   8   2       11.73       78.18    105.22 o 
  -6   8   2     1969.60     1851.61    144.86 o 
  -5   8   2       72.83       98.11     74.54 o 
  -4   8   2      786.21      937.01    102.21 o 
  -3   8   2     4289.72     4320.41    141.76 o 
  -2   8   2     1476.23     1666.66     91.08 o 
  -1   8   2      824.81      918.75     85.87 o 
   0   8   2      194.21      391.96     44.74 o 
   1   8   2    14958.07    15016.24    334.09 o 
   2   8   2     1182.28     1080.80     75.10 o 
   3   8   2     4161.58     4303.27    141.82 o 
   4   8   2     2493.96     2604.42    212.70 o 
   5   8   2     3765.27     3807.64    183.25 o 
   6   8   2     1779.61     2043.91    209.82 o 
   7   8   2      208.34      231.72    113.57 o 
   8   8   2     1758.74     1936.59    152.02 o 
  -8   9   2      310.79       62.29    138.83 o 
  -7   9   2     4324.81     3975.60    360.02 o 
  -6   9   2      216.46      181.68     94.10 o 
  -5   9   2     3324.05     3463.87    197.48 o 
  -4   9   2     7227.76     7318.51    262.19 o 
  -3   9   2     4310.47     3893.51    158.65 o 
  -2   9   2     3639.30     3829.18    138.31 o 
  -1   9   2        4.62       24.30     49.34 o 
   0   9   2    16666.34    17148.21    419.40 o 
   1   9   2      381.91      390.45    128.39 o 
   2   9   2     5904.76     5813.26    429.74 o 
   3   9   2     7723.11     7376.53    247.03 o 
   4   9   2     6939.74     7046.21    241.39 o 
   5   9   2     4929.01     4868.48    212.44 o 
   6   9   2       18.74        4.53     87.77 o 
   7   9   2     4255.99     4206.06    461.72 o 
   8   9   2       52.81      162.38    102.82 o 
  -8  10   2     8421.61     7150.53    693.26 o 
  -7  10   2      227.47      288.98    136.61 o 
  -6  10   2     5257.89     4533.83    346.55 o 
  -5  10   2     5411.00     5659.82    347.05 o 
  -4  10   2    10894.54    10958.49    330.98 o 
  -3  10   2    14210.31    14462.63    389.02 o 
  -2  10   2      248.35      358.10     76.88 o 
  -1  10   2     9026.52     9138.20    239.82 o 
   0  10   2      640.11      664.49     94.70 o 
   1  10   2    19605.75    19659.60    753.57 o 
   2  10   2     2438.97     2872.54    164.27 o 
   3  10   2      339.75      599.12     98.34 o 
   4  10   2     9519.13     8819.75    390.65 o 
   5  10   2     2904.84     2988.96    252.93 o 
   6  10   2     7105.52     7700.66    398.55 o 
   7  10   2      382.99      537.47    221.46 o 
  -7  11   2     7765.07     7211.98    376.90 o 
  -6  11   2      253.26      489.41    264.90 o 
  -5  11   2     5493.32     5806.76    251.48 o 
  -4  11   2    22231.58    21585.93   1012.99 o 
  -3  11   2     9661.17     9176.29    606.49 o 
  -2  11   2     2454.61     2861.94    172.28 o 
  -1  11   2     2641.79     3102.48    377.55 o 
   0  11   2    45066.80    44985.21   3126.00 o 
   1  11   2       24.28      155.55    117.23 o 
   2  11   2     1761.58     1834.17    205.03 o 
   3  11   2    12492.51    11961.86    469.63 o 
   4  11   2     4295.35     4459.41    293.94 o 
   5  11   2     8715.33     8732.84    448.24 o 
   6  11   2      370.79      613.96    182.73 o 
   7  11   2     7381.16     7265.01    556.97 o 
  -7  12   2       21.61      351.48    278.21 o 
  -6  12   2     6162.22     6458.51    605.74 o 
  -5  12   2     1424.12     1539.10    214.29 o 
  -4  12   2     5559.65     5828.86    337.59 o 
  -3  12   2    14805.01    14876.63    547.51 o 
  -2  12   2     2103.59     2222.95    226.23 o 
  -1  12   2    10311.43    10849.00    448.51 o 
   0  12   2      152.86      446.15    146.94 o 
   1  12   2    27673.50    29070.30    869.66 o 
   2  12   2     6143.66     6437.27    674.47 o 
   3  12   2     5371.71     5571.80    438.37 o 
   4  12   2     8903.52     9244.99    431.35 o 
   5  12   2     5902.38     5900.44    357.42 o 
   6  12   2    11389.26    11532.42    833.46 o 
  -6  13   2       26.19      256.29    276.33 o 
  -5  13   2    10203.35     8824.96    672.44 o 
  -4  13   2     6157.54     6817.86    510.63 o 
  -3  13   2     2408.01     3035.92    343.03 o 
  -2  13   2    12894.76    14599.74    568.68 o 
  -1  13   2     2891.21     3468.72    565.19 o 
   0  13   2    13542.70    15254.59    609.50 o 
   1  13   2     2727.17     3098.30    587.74 o 
   2  13   2    16167.64    15861.72    596.62 o 
   3  13   2     5112.61     4924.52    339.65 o 
   4  13   2     8314.56     8679.88    432.70 o 
   5  13   2     8040.89     8199.86    436.97 o 
  -5  14   2     1349.29     1061.02    334.73 o 
  -4  14   2    10532.96    11529.05    559.48 o 
  -3  14   2    11485.35    12468.94    542.49 o 
  -2  14   2     2078.54     2206.43    268.45 o 
  -1  14   2     9385.43     9901.78    476.14 o 
   0  14   2        1.96      306.21    170.05 o 
   1  14   2    17758.09    17573.10    660.71 o 
   2  14   2     2005.13     2016.30    254.70 o 
   3  14   2     4252.73     4813.00    352.02 o 
   4  14   2     5495.48     5367.48    526.21 o 
  -4  15   2     7496.77     7712.63    751.03 o 
  -3  15   2     5322.55     5850.27    588.36 o 
  -2  15   2     3889.89     3508.59    384.52 o 
  -1  15   2        9.71      -64.88    175.20 o 
   0  15   2    20559.73    22283.91    791.65 o 
   1  15   2       27.99      -51.00    223.81 o 
   2  15   2     3442.98     3418.23    584.29 o 
   3  15   2     6424.06     6205.05    799.17 o 
  -1  16   2     6866.90     7557.43    537.87 o 
   0  16   2        0.76      358.60    202.36 o 
 -10   1   3      404.66      331.29    125.40 o 
  -9   1   3     3901.79     4149.26    237.58 o 
  -8   1   3       13.89      136.67     84.20 o 
  -7   1   3     1650.80     1645.24    148.63 o 
  -6   1   3     9428.40     9366.23    242.07 o 
  -5   1   3     1306.81     1199.57     56.20 o 
  -4   1   3     3612.03     3558.56    133.65 o 
  -3   1   3     6662.16     7525.67    148.60 o 
  -2   1   3     6490.08     7051.74    206.43 o 
  -1   1   3     2991.58     3242.50     76.60 o 
   0   1   3      654.29      582.68     30.29 o 
   1   1   3      602.22      702.33     35.38 o 
   2   1   3      198.99      196.89     38.50 o 
   3   1   3    11194.45    10764.30    352.66 o 
   4   1   3      257.01      329.16     75.47 o 
   5   1   3      732.10      685.69    141.61 o 
   6   1   3     1500.28     1427.84    148.50 o 
   7   1   3      849.91      927.57    142.31 o 
   8   1   3      302.95      358.13    241.34 o 
   9   1   3      131.70      246.12    136.83 o 
 -10   2   3     5680.91     5668.72    293.31 o 
  -9   2   3      101.84      250.00    103.02 o 
  -8   2   3     2186.93     2166.51    250.34 o 
  -7   2   3     6024.10     5596.01    193.64 o 
  -6   2   3     1720.70     1643.97     82.45 o 
  -5   2   3     8523.25     8704.58    264.48 o 
  -4   2   3      116.02      264.70     41.72 o 
  -3   2   3    24146.31    25794.78    441.97 o 
  -2   2   3     7499.15     8684.42    207.25 o 
  -1   2   3     3506.63     3778.34    110.84 o 
   0   2   3    20163.13    23358.54    349.64 o 
   1   2   3    11377.88    10196.23    205.23 o 
   2   2   3     6782.96     6141.38    150.54 o 
   3   2   3     7758.76     7475.87    237.73 o 
   4   2   3    20388.40    19886.98    457.10 o 
   5   2   3       91.46      187.88     81.31 o 
   6   2   3     2529.20     2530.68    187.65 o 
   7   2   3     4450.62     3969.97    282.67 o 
   8   2   3     1462.82     1383.40    255.51 o 
   9   2   3      496.82      296.40    148.62 o 
 -10   3   3      715.72     1407.54    178.59 o 
  -9   3   3     3474.18     3280.30    328.00 o 
  -8   3   3     5913.74     5000.40    202.62 o 
  -7   3   3    11161.61    11207.93    307.16 o 
  -6   3   3     1965.96     2060.81    130.07 o 
  -5   3   3     1919.19     1768.48     95.64 o 
  -4   3   3    32294.88    31829.81    631.23 o 
  -3   3   3      116.36      305.55     44.79 o 
  -2   3   3    16314.27    17031.73    323.53 o 
  -1   3   3    12029.07    12704.72    235.98 o 
   0   3   3    22733.88    23753.32    588.90 o 
   1   3   3    43987.57    48329.07    796.23 o 
   2   3   3     2565.21     2476.62    152.14 o 
   3   3   3    14436.36    14778.31    412.07 o 
   4   3   3     2247.03     2002.48    120.15 o 
   5   3   3    25688.00    24693.80    564.86 o 
   6   3   3     1063.36     1073.74    141.54 o 
   7   3   3     4320.61     3571.22    238.19 o 
   8   3   3     5549.70     5675.70    308.99 o 
   9   3   3      246.55      612.24    156.58 o 
 -10   4   3     5886.33     6303.87    716.12 o 
  -9   4   3      614.76      895.54    216.53 o 
  -8   4   3     5683.33     5438.01    219.84 o 
  -7   4   3     9393.40     8120.04    263.86 o 
  -6   4   3     6143.44     5626.74    254.91 o 
  -5   4   3     6334.88     6537.41    198.17 o 
  -4   4   3        3.37      130.55     44.06 o 
  -3   4   3    41218.48    42024.28    702.73 o 
  -2   4   3      251.18      287.66     37.75 o 
  -1   4   3    15136.63    16920.58    432.23 o 
   0   4   3    24613.27    28167.09    487.73 o 
   1   4   3    33981.30    33350.20    575.73 o 
   2   4   3    61796.63    61850.75   1175.53 o 
   3   4   3      863.30     1266.70     94.73 o 
   4   4   3    17101.13    15945.10    658.66 o 
   5   4   3     2835.90     2145.41    141.45 o 
   6   4   3    22649.84    21553.89    956.59 o 
   7   4   3     5918.53     4963.50    362.21 o 
   8   4   3      481.67      463.30    148.65 o 
   9   4   3     5657.12     5845.32    751.73 o 
 -10   5   3       70.49      727.08    221.54 o 
  -9   5   3     5594.81     5814.10    430.86 o 
  -8   5   3    12509.01    12065.77    361.68 o 
  -7   5   3     7684.46     8061.96    341.00 o 
  -6   5   3     5654.35     5816.49    202.78 o 
  -5   5   3     1079.62     1053.91    185.89 o 
  -4   5   3    53560.89    54139.96   1086.50 o 
  -3   5   3     1204.75     1734.64     79.75 o 
  -2   5   3    13185.99    13187.33    261.65 o 
  -1   5   3    16210.13    15861.45    479.08 o 
   0   5   3    17773.68    17346.43    329.49 o 
   1   5   3    33790.64    35001.87    589.16 o 
   2   5   3     5654.99     5859.35    189.23 o 
   3   5   3    20051.51    19503.46    724.13 o 
   4   5   3      301.34      165.40     85.98 o 
   5   5   3    25063.28    22529.81    896.32 o 
   6   5   3     2490.79     2639.14    250.82 o 
   7   5   3     4270.23     4050.80    217.90 o 
   8   5   3    12637.14    12217.01    776.42 o 
   9   5   3     1820.34     1830.74    189.62 o 
 -10   6   3     8825.95     8089.89    545.62 o 
  -9   6   3     2408.10     2177.63    299.35 o 
  -8   6   3     6104.54     5980.53    410.51 o 
  -7   6   3    18408.07    16227.52    541.92 o 
  -6   6   3     4718.70     4511.96    159.97 o 
  -5   6   3    19364.90    19615.25    393.81 o 
  -4   6   3       30.39      330.35     51.44 o 
  -3   6   3    42766.21    42041.98    870.02 o 
  -2   6   3    10403.65    11257.11    238.99 o 
  -1   6   3     6963.57     6924.71    177.01 o 
   0   6   3    32372.06    33915.30    593.01 o 
   1   6   3    28820.17    27783.50    486.15 o 
   2   6   3    17690.76    16405.95    321.51 o 
   3   6   3     8143.63     7308.16    240.62 o 
   4   6   3    41184.12    41334.22    847.40 o 
   5   6   3      186.94      233.94    123.69 o 
   6   6   3     3853.12     4195.76    207.76 o 
   7   6   3    21505.00    19914.81    442.56 o 
   8   6   3     4454.79     4458.42    200.77 o 
   9   6   3     3936.74     4153.13    311.20 o 
  -9   7   3    10474.59    11206.90    622.34 o 
  -8   7   3     6516.80     5506.90    315.24 o 
  -7   7   3     2709.03     3119.97    303.10 o 
  -6   7   3    17109.93    17098.30    546.03 o 
  -5   7   3     5329.19     4951.84    180.33 o 
  -4   7   3    34884.83    34250.47    615.32 o 
  -3   7   3     4752.36     5321.53    154.88 o 
  -2   7   3    25817.84    26397.30    482.59 o 
  -1   7   3    18117.68    18346.22    358.08 o 
   0   7   3    24686.23    24797.14    462.28 o 
   1   7   3    25936.57    25351.73    577.10 o 
   2   7   3       64.60      127.71     38.64 o 
   3   7   3    36978.52    35899.03    636.08 o 
   4   7   3      325.18      221.59     65.61 o 
   5   7   3    14898.54    14405.65    441.61 o 
   6   7   3     9076.61     8553.72    329.78 o 
   7   7   3     4856.11     5078.13    203.51 o 
   8   7   3    14056.70    13583.36    361.10 o 
  -9   8   3     1673.55     1560.61    276.02 o 
  -8   8   3     6726.20     7589.93    375.56 o 
  -7   8   3     9912.91     8182.03    407.06 o 
  -6   8   3     1979.55     2075.06    242.83 o 
  -5   8   3    14843.70    14598.59    327.27 o 
  -4   8   3      482.04      718.89     76.52 o 
  -3   8   3    44673.30    43339.59    756.05 o 
  -2   8   3     1043.63     1014.63     87.95 o 
  -1   8   3    15834.46    15370.35    320.07 o 
   0   8   3    20313.50    20262.05    402.49 o 
   1   8   3    16353.69    14283.23   1024.32 o 
   2   8   3    35544.24    34796.50    618.38 o 
   3   8   3     1811.83     1717.59     96.99 o 
   4   8   3    19047.33    18693.63    614.70 o 
   5   8   3     1843.91     1603.71    132.78 o 
   6   8   3     8552.76     7936.18    281.31 o 
   7   8   3    13957.97    13853.50    360.04 o 
   8   8   3     1178.81      943.39    127.50 o 
  -9   9   3     1875.58     2434.93    266.81 o 
  -8   9   3     9784.45     9715.67    440.39 o 
  -7   9   3    10243.75     9398.31    409.02 o 
  -6   9   3     2406.21     2367.48    264.90 o 
  -5   9   3      218.97      285.71     89.38 o 
  -4   9   3    46466.98    43623.39   1444.56 o 
  -3   9   3      583.04      881.55     83.48 o 
  -2   9   3    16986.82    17164.72    361.41 o 
  -1   9   3     6505.86     5837.57    176.95 o 
   0   9   3     7851.24     7330.03    496.36 o 
   1   9   3    20129.03    19167.28    586.81 o 
   2   9   3     1612.50     1611.11    129.38 o 
   3   9   3     7571.17     7201.06    256.04 o 
   4   9   3     2200.04     2107.92    157.72 o 
   5   9   3    14378.71    14192.29    527.41 o 
   6   9   3     1995.88     1885.34    427.49 o 
   7   9   3     3278.01     3633.50    392.50 o 
   8   9   3     7032.16     8247.22    345.43 o 
  -8  10   3     2222.24     2783.88    266.60 o 
  -7  10   3     5709.79     5565.96    325.62 o 
  -6  10   3     2527.63     2414.82    636.74 o 
  -5  10   3     5775.39     6242.49    331.06 o 
  -4  10   3       72.39      173.95     89.18 o 
  -3  10   3    18646.11    18528.51    443.62 o 
  -2  10   3     1793.98     2120.11    188.10 o 
  -1  10   3     7215.76     7169.56    286.43 o 
   0  10   3     3905.00     3583.37    174.70 o 
   1  10   3     3416.01     3394.96    178.73 o 
   2  10   3    12406.34    11919.12    349.77 o 
   3  10   3       49.96       79.25     84.16 o 
   4  10   3     6921.73     6532.90    262.49 o 
   5  10   3     2396.85     2440.56    246.51 o 
   6  10   3     6182.79     6461.29    368.95 o 
   7  10   3     3463.91     4105.38    324.06 o 
  -7  11   3      239.60      325.92    148.08 o 
  -6  11   3     2997.57     3036.17    260.25 o 
  -5  11   3     2427.71     2612.75    232.47 o 
  -4  11   3     2929.60     3193.64    191.00 o 
  -3  11   3      615.01      617.07    116.73 o 
  -2  11   3     5174.32     5377.81    194.02 o 
  -1  11   3     2073.34     2139.96    132.31 o 
   0  11   3     2483.48     2400.80    159.20 o 
   1  11   3     4142.24     3856.21    280.70 o 
   2  11   3       49.91       72.41     94.23 o 
   3  11   3     8730.33     8014.77    380.87 o 
   4  11   3       58.17      139.72    130.62 o 
   5  11   3     2751.09     2703.82    266.83 o 
   6  11   3     2576.17     2703.36    307.72 o 
   7  11   3     1003.29     1133.94    225.66 o 
  -7  12   3      227.19      173.00    265.53 o 
  -6  12   3      215.96      157.66    235.63 o 
  -5  12   3      815.33     1228.86    312.97 o 
  -4  12   3       62.94       52.88    130.01 o 
  -3  12   3      277.77      493.98    151.71 o 
  -2  12   3      384.72      323.00    142.98 o 
  -1  12   3      833.28     1127.95    180.93 o 
   0  12   3     2981.02     2850.15    249.29 o 
   1  12   3      769.60      876.19    179.02 o 
   2  12   3     2544.63     2642.20    249.54 o 
   3  12   3      469.61      478.13    180.59 o 
   4  12   3     2583.32     2779.02    271.65 o 
   5  12   3        7.61     -138.32    138.32 o 
   6  12   3       34.02     -106.40    154.49 o 
  -6  13   3      272.02      552.98    283.69 o 
  -5  13   3      197.64     -157.35    242.20 o 
  -4  13   3      192.77      226.04    164.63 o 
  -3  13   3      227.12      345.56    153.88 o 
  -2  13   3       10.09      128.97    146.95 o 
  -1  13   3      442.95      400.84    178.64 o 
   0  13   3       92.45      155.29    145.06 o 
   1  13   3      248.51      286.41    166.30 o 
   2  13   3       60.23      251.22    155.92 o 
   3  13   3        2.19      -16.72    199.54 o 
   4  13   3        4.63       15.80    154.98 o 
   5  13   3      175.10      191.96    162.62 o 
  -5  14   3      326.55      423.81    290.42 o 
  -4  14   3       50.13      495.36    275.71 o 
  -3  14   3     1899.84     2545.16    285.68 o 
  -2  14   3       85.87       10.93    162.30 o 
  -1  14   3      259.80      135.08    237.43 o 
   0  14   3      838.49     1017.50    210.18 o 
   1  14   3     1327.77     1444.11    231.63 o 
   2  14   3      132.07      270.20    175.68 o 
   3  14   3      635.67      771.92    256.68 o 
   4  14   3     2279.38     2533.39    288.16 o 
  -4  15   3     1390.71     1184.39    359.94 o 
  -3  15   3     1219.45     1464.32    254.34 o 
  -2  15   3     1888.11     2037.44    405.89 o 
  -1  15   3      565.41     1018.23    434.46 o 
   0  15   3     2337.16     2568.32    291.09 o 
   1  15   3     2159.01     2924.76    308.68 o 
   2  15   3       21.00      273.34    177.93 o 
   3  15   3     2419.84     2240.66    277.87 o 
 -10   0   4     1847.49     3104.48    325.18 o 
  -9   0   4     9206.71     8231.43    476.58 o 
  -8   0   4      138.82      608.71    151.40 o 
  -7   0   4    32936.57    33797.13   1193.95 o 
  -6   0   4     2266.24     3158.74    294.26 o 
  -5   0   4     5795.95     6047.86    200.17 o 
  -4   0   4    48768.77    54466.49   1222.33 o 
  -3   0   4    56026.59    58135.87   1809.55 o 
  -2   0   4      914.07     1308.24    104.90 o 
  -1   0   4    27133.96    25702.08    606.34 o 
   0   0   4    41086.55    46732.66    865.17 o 
   1   0   4     4905.04     3908.01    118.06 o 
   2   0   4    11947.51    11267.65    319.97 o 
   3   0   4    33369.93    31564.08   1124.90 o 
   4   0   4     5999.05     6684.43    368.55 o 
   5   0   4    21034.83    20314.13    844.18 o 
   6   0   4     7186.26     6737.82    435.09 o 
   7   0   4    22546.74    22097.07    964.89 o 
   8   0   4     4587.78     5161.08    433.21 o 
   9   0   4     8428.38     8385.48    570.98 o 
 -10   1   4     4109.86     4272.23    264.31 o 
  -9   1   4      948.69     1608.50    165.28 o 
  -8   1   4    21561.35    20328.25    796.20 o 
  -7   1   4     2710.82     2928.80    221.85 o 
  -6   1   4    13635.22    13689.75    272.40 o 
  -5   1   4     6374.82     8156.83    157.17 o 
  -4   1   4    23133.53    23236.81    395.22 o 
  -3   1   4    51368.76    58514.24   1061.74 o 
  -2   1   4    18863.55    20003.15    383.39 o 
  -1   1   4    11093.09    12430.92    216.21 o 
   0   1   4     3499.07     4596.18     85.01 o 
   1   1   4    77233.59    78110.54   1005.33 o 
   2   1   4     9941.63     8070.09    235.27 o 
   3   1   4     2913.20     3066.20    160.29 o 
   4   1   4    33218.50    32015.82    831.38 o 
   5   1   4     5342.09     5232.58    246.05 o 
   6   1   4    14711.22    14310.23    480.67 o 
   7   1   4      600.99      526.43    137.77 o 
   8   1   4    11703.43    11217.67    455.48 o 
   9   1   4     1251.93     1538.72    206.55 o 
 -10   2   4     3453.43     4447.73    373.87 o 
  -9   2   4     4826.35     4933.40    438.45 o 
  -8   2   4       49.25      367.69     97.06 o 
  -7   2   4    24689.94    24590.67    460.28 o 
  -6   2   4     1815.95     2351.94    103.89 o 
  -5   2   4    20121.82    20910.79    394.26 o 
  -4   2   4    25193.14    26891.78    456.14 o 
  -3   2   4    17915.09    17378.38    671.52 o 
  -2   2   4   130179.77   151926.09   2331.82 o 
  -1   2   4       24.82      224.49     27.42 o 
   0   2   4    21960.78    23607.13    326.40 o 
   1   2   4     3819.06     4428.54    108.27 o 
   2   2   4    45781.27    44808.16    751.32 o 
   3   2   4    24151.10    23596.51    516.39 o 
   4   2   4     4606.48     4958.88    417.24 o 
   5   2   4    11497.64    10648.99    378.81 o 
   6   2   4       16.04      -23.34     87.01 o 
   7   2   4    22362.10    21930.97    680.27 o 
   8   2   4     1961.49     2510.29    475.48 o 
   9   2   4     2047.04     2549.95    251.05 o 
 -10   3   4     2239.88     2454.83    251.83 o 
  -9   3   4      413.36      881.42    138.25 o 
  -8   3   4    14192.08    14807.04    616.70 o 
  -7   3   4     1916.24     1971.31    152.72 o 
  -6   3   4    12915.59    13419.86    328.18 o 
  -5   3   4      507.89      756.82     55.54 o 
  -4   3   4     6927.84     6785.77    152.53 o 
  -3   3   4    45514.42    49372.52    713.40 o 
  -2   3   4     6701.33     6424.43    171.17 o 
  -1   3   4    25582.51    27188.37    464.12 o 
   0   3   4     4133.69     4963.61    189.71 o 
   1   3   4    85328.86    89361.24   1429.33 o 
   2   3   4     7247.81     6278.69    258.89 o 
   3   3   4     8601.21     8371.62    245.23 o 
   4   3   4    25909.30    24083.28    546.02 o 
   5   3   4     2030.05     2312.19    146.74 o 
   6   3   4    11296.93    11498.99    420.26 o 
   7   3   4     2814.09     2678.99    219.08 o 
   8   3   4    11073.87    10799.00    446.25 o 
   9   3   4      677.39     1043.70    186.38 o 
 -10   4   4     1207.03     1714.98    188.92 o 
  -9   4   4     4271.77     4250.48    246.18 o 
  -8   4   4      256.42      353.61     96.78 o 
  -7   4   4    10351.18    10410.15    518.53 o 
  -6   4   4     1038.83     1140.90    127.89 o 
  -5   4   4     6434.19     6536.16    300.34 o 
  -4   4   4     4105.18     3933.48    184.60 o 
  -3   4   4     1426.37     1121.88     49.85 o 
  -2   4   4    12181.96    11428.22    195.02 o 
  -1   4   4     5096.65     4810.18    126.37 o 
   0   4   4    22497.75    23728.84    428.11 o 
   1   4   4       98.77      239.73     52.14 o 
   2   4   4    12198.77    11539.25    340.24 o 
   3   4   4    14644.32    13690.15    707.05 o 
   4   4   4     4796.19     4741.86    191.62 o 
   5   4   4     5183.95     4613.74    202.40 o 
   6   4   4      513.53      575.01    107.84 o 
   7   4   4    12852.22    12449.04    467.87 o 
   8   4   4     1258.26     1655.13    207.16 o 
   9   4   4     2048.76     2386.94    249.52 o 
 -10   5   4     1840.10     2067.09    208.36 o 
  -9   5   4     1376.66     1752.45    176.86 o 
  -8   5   4     2412.86     2304.29    272.42 o 
  -7   5   4        0.62      121.42     95.79 o 
  -6   5   4     1969.28     1817.59    401.66 o 
  -5   5   4     1391.39     1631.76     91.62 o 
  -4   5   4     2703.25     2625.19    104.10 o 
  -3   5   4     1647.43     1486.21     81.70 o 
  -2   5   4      177.59      291.65     51.90 o 
  -1   5   4    13513.72    13104.75    265.00 o 
   0   5   4       28.06      -30.37     39.07 o 
   1   5   4     7740.34     6798.28    179.60 o 
   2   5   4     3466.02     3189.27    194.16 o 
   3   5   4      912.51      998.92     96.05 o 
   4   5   4     3525.39     2892.65    198.33 o 
   5   5   4     1274.23     1371.51    129.65 o 
   6   5   4      918.29     1215.14    295.50 o 
   7   5   4        5.21      -15.02     96.45 o 
   8   5   4      842.80      785.73    165.45 o 
   9   5   4      865.79      972.12    137.62 o 
 -10   6   4      102.69      197.74    197.58 o 
  -9   6   4      228.92      745.24    211.20 o 
  -8   6   4      655.39      655.47    151.40 o 
  -7   6   4       42.07      121.10     82.56 o 
  -6   6   4       66.02      135.31     67.27 o 
  -5   6   4      653.73      788.33     75.66 o 
  -4   6   4     1150.99     1286.21     81.50 o 
  -3   6   4     1097.21      950.40     71.15 o 
  -2   6   4     1747.30     1786.52     86.26 o 
  -1   6   4     1230.70     1361.98     78.65 o 
   0   6   4     5394.23     4967.21    202.73 o 
   1   6   4     1877.25     2099.65     89.46 o 
   2   6   4       12.84      121.83     37.13 o 
   3   6   4     1442.15     1485.96    119.51 o 
   4   6   4     1183.87     1437.13    163.60 o 
   5   6   4       14.62       95.66    129.16 o 
   6   6   4       28.65      165.30     92.42 o 
   7   6   4       47.63       59.56     75.72 o 
   8   6   4      702.14      730.95    125.49 o 
  -9   7   4       46.26     -147.79    147.79 o 
  -8   7   4      663.73      503.60    143.74 o 
  -7   7   4        8.40      158.55     85.21 o 
  -6   7   4        2.02       64.60     69.51 o 
  -5   7   4      753.34      751.44     79.64 o 
  -4   7   4       96.41      246.60     52.75 o 
  -3   7   4      191.44      248.37     50.82 o 
  -2   7   4      515.05      737.72     83.41 o 
  -1   7   4      143.46      241.90     50.79 o 
   0   7   4        3.31      -42.27     52.16 o 
   1   7   4      201.10      200.22     38.05 o 
   2   7   4       49.35      130.91     40.89 o 
   3   7   4      142.14       93.20     47.27 o 
   4   7   4       13.77       66.63     51.78 o 
   5   7   4      240.75      341.78     84.57 o 
   6   7   4      176.08      242.62     78.84 o 
   7   7   4        0.41      -55.00     77.19 o 
   8   7   4      377.71      473.70    109.53 o 
  -9   8   4      836.48      372.31    205.10 o 
  -8   8   4      416.14      514.90    154.82 o 
  -7   8   4     2323.02     1910.36    208.64 o 
  -6   8   4       22.93       20.36     98.09 o 
  -5   8   4      376.05      661.35    109.86 o 
  -4   8   4     9202.56     8617.81    355.71 o 
  -3   8   4     5819.16     5317.70    165.12 o 
  -2   8   4      164.68      189.39     59.53 o 
  -1   8   4     4808.73     4326.56    146.41 o 
   0   8   4    17521.24    16592.33    621.98 o 
   1   8   4     1648.42     1529.70    190.25 o 
   2   8   4      863.30      948.42    108.81 o 
   3   8   4     2754.26     2616.57    192.94 o 
   4   8   4      275.97      399.71     98.18 o 
   5   8   4     1140.61     1069.14    142.62 o 
   6   8   4      247.45      244.06    105.18 o 
   7   8   4      145.28      190.10     89.36 o 
   8   8   4     1846.95     2161.53    194.25 o 
  -9   9   4      531.91      558.30    222.16 o 
  -8   9   4     3026.28     2425.17    245.90 o 
  -7   9   4     1603.75     1223.13    188.97 o 
  -6   9   4     2393.85     2354.13    214.19 o 
  -5   9   4     1142.61     1219.45    125.01 o 
  -4   9   4     4141.36     3873.05    153.86 o 
  -3   9   4    10442.20    11031.50    270.06 o 
  -2   9   4      222.18      366.90     65.10 o 
  -1   9   4     8982.20     8714.35    268.37 o 
   0   9   4      350.21      488.76     78.72 o 
   1   9   4    10419.97    10176.10    305.54 o 
   2   9   4     2538.36     2661.49    166.51 o 
   3   9   4     2163.98     2308.72    164.01 o 
   4   9   4     4255.38     4581.94    306.55 o 
   5   9   4      875.42     1084.21    185.19 o 
   6   9   4     2321.13     2026.67    245.06 o 
   7   9   4      602.03      672.11    178.61 o 
  -8  10   4      344.72      272.25    163.71 o 
  -7  10   4     9742.11     8736.80    543.19 o 
  -6  10   4      990.84     1210.40    270.70 o 
  -5  10   4     5387.63     5281.66    328.47 o 
  -4  10   4     4324.00     4043.80    280.64 o 
  -3  10   4     1070.67     1111.81    102.23 o 
  -2  10   4    20579.74    20472.80    431.73 o 
  -1  10   4        1.65       42.85     59.08 o 
   0  10   4     4675.07     4939.32    209.03 o 
   1  10   4     4184.02     4134.45    270.92 o 
   2  10   4    11229.65    10386.60    327.87 o 
   3  10   4     9234.05     8867.92    589.46 o 
   4  10   4     1870.12     2377.68    178.30 o 
   5  10   4     4402.50     4334.65    308.55 o 
   6  10   4      439.78      631.08    195.47 o 
   7  10   4     6949.25     6724.83    509.77 o 
  -7  11   4     1381.75     1029.02    197.31 o 
  -6  11   4     7411.78     7045.92    366.31 o 
  -5  11   4     1670.79     1975.19    213.92 o 
  -4  11   4     4604.88     4721.69    266.08 o 
  -3  11   4    17734.38    17899.73    403.45 o 
  -2  11   4     1342.89     1386.13    131.14 o 
  -1  11   4     8744.66     8787.36    254.86 o 
   0  11   4      129.77      192.67    107.11 o 
   1  11   4    18053.38    18582.57    486.70 o 
   2  11   4     5835.94     5689.03    250.64 o 
   3  11   4     3770.17     4157.17    225.26 o 
   4  11   4    10889.44    11136.64    433.74 o 
   5  11   4     5941.45     5969.09    361.91 o 
   6  11   4     5117.69     5278.98    362.04 o 
  -7  12   4    11314.04    10724.64    691.38 o 
  -6  12   4      886.73      957.83    177.68 o 
  -5  12   4     3905.48     3481.20    277.32 o 
  -4  12   4    10695.43    10855.73    684.96 o 
  -3  12   4     9644.59     9509.98    360.22 o 
  -2  12   4    10762.66    10830.20    705.28 o 
  -1  12   4      198.99      323.55    105.84 o 
   0  12   4    23692.07    22980.29    728.39 o 
   1  12   4       85.29      164.78    167.76 o 
   2  12   4    13545.22    13321.45    520.50 o 
   3  12   4    10666.04    11140.16    479.53 o 
   4  12   4     3960.38     3487.12    295.86 o 
   5  12   4     6873.35     7108.54    405.16 o 
   6  12   4     1320.44     1183.56    232.10 o 
  -6  13   4     5343.74     5220.89    561.28 o 
  -5  13   4     2068.62     2224.13    395.95 o 
  -4  13   4    12878.37    11096.21    717.68 o 
  -3  13   4    11551.82    12221.95    507.65 o 
  -2  13   4      502.24      405.31    186.39 o 
  -1  13   4    17088.79    18511.38   1164.20 o 
   0  13   4       30.53      301.86    155.94 o 
   1  13   4    22755.43    24302.47   1321.62 o 
   2  13   4     3244.85     3161.92    325.42 o 
   3  13   4     4251.50     4052.56    674.86 o 
   4  13   4    10181.42     9331.89    458.10 o 
   5  13   4     2330.16     2664.28    308.11 o 
  -5  14   4     3564.15     2664.22    447.61 o 
  -4  14   4     7864.79     7408.54    629.22 o 
  -3  14   4     8612.60     9785.28    480.08 o 
  -2  14   4     9636.19    11322.13    512.68 o 
  -1  14   4      799.38     1117.30    213.75 o 
   0  14   4    14222.08    15612.22    690.21 o 
   1  14   4      279.13      455.90    182.25 o 
   2  14   4     9109.25     8864.10    456.46 o 
   3  14   4     8946.37     8908.54    468.25 o 
   4  14   4     1570.62     1426.93    230.45 o 
  -3  15   4    10345.09    12129.05    792.21 o 
  -2  15   4     1333.77     1569.59    389.37 o 
  -1  15   4     5772.34     6978.85    430.74 o 
   0  15   4      145.91      606.88    209.47 o 
   1  15   4    10740.19    11405.08    587.50 o 
   2  15   4     3128.85     3617.67    340.37 o 
 -10   1   5      274.76      278.77    115.84 o 
  -9   1   5     1521.50     1504.93    163.11 o 
  -8   1   5      338.51      482.56    105.05 o 
  -7   1   5     4407.25     4486.63    209.28 o 
  -6   1   5       28.83      128.56     44.18 o 
  -5   1   5      306.73      350.65     34.18 o 
  -4   1   5      199.70      334.31     64.37 o 
  -3   1   5     2770.00     2665.52    133.06 o 
  -2   1   5     1408.96     1699.71     74.62 o 
  -1   1   5      228.93      247.90     26.08 o 
   0   1   5       26.47       25.98     22.90 o 
   1   1   5      421.63      352.57     33.22 o 
   2   1   5     5574.02     5065.41    188.31 o 
   3   1   5     1217.97     1423.42    121.55 o 
   4   1   5     1311.39     1382.06    134.32 o 
   5   1   5     2128.81     2105.60    413.95 o 
   6   1   5     4253.08     4070.41    246.97 o 
   7   1   5      107.88       59.15    111.08 o 
   8   1   5       59.00       24.69    129.28 o 
   9   1   5     1084.32     1283.10    207.21 o 
 -10   2   5       91.08      387.06    121.02 o 
  -9   2   5      123.92      161.14     96.25 o 
  -8   2   5     8535.12     7567.17    301.44 o 
  -7   2   5     4124.50     4701.84    216.13 o 
  -6   2   5     1540.16     1575.43     81.18 o 
  -5   2   5     2467.86     2885.91     92.12 o 
  -4   2   5    17627.58    18445.58    387.62 o 
  -3   2   5      492.13      819.25     67.37 o 
  -2   2   5    10608.90    10438.23    203.54 o 
  -1   2   5    12464.53    12360.25    234.52 o 
   0   2   5      134.61      193.12     25.49 o 
   1   2   5    23716.52    24634.74    326.30 o 
   2   2   5     2377.53     2331.72     97.88 o 
   3   2   5     7839.92     7556.64    194.27 o 
   4   2   5     4504.42     3472.10    195.97 o 
   5   2   5     7145.06     6738.95    294.72 o 
   6   2   5       37.16       70.66     96.89 o 
   7   2   5      134.70       77.88    114.55 o 
   8   2   5     4556.96     4848.13    343.26 o 
   9   2   5      179.73      403.05    158.52 o 
 -10   3   5     3290.73     3555.35    247.64 o 
  -9   3   5       59.37      337.33    108.21 o 
  -8   3   5     3837.76     4269.89    618.58 o 
  -7   3   5    12732.09    12229.09    386.10 o 
  -6   3   5      907.95     1111.36    179.99 o 
  -5   3   5     9051.45     9529.01    415.26 o 
  -4   3   5     2859.73     3136.89     91.85 o 
  -3   3   5    45107.07    46312.25    759.33 o 
  -2   3   5    13612.84    14658.13    240.14 o 
  -1   3   5     2669.77     2984.29     81.24 o 
   0   3   5    33471.26    35874.67    487.60 o 
   1   3   5    10794.58     9284.36    212.15 o 
   2   3   5    20185.39    19440.86    378.50 o 
   3   3   5     5970.95     5158.63    178.16 o 
   4   3   5    18032.93    17504.96    528.44 o 
   5   3   5      242.73      422.33    165.10 o 
   6   3   5     1328.46     1549.63    173.97 o 
   7   3   5     8680.69     8126.33    623.28 o 
   8   3   5      775.93      812.12    170.27 o 
   9   3   5     2673.97     2614.04    264.51 o 
 -10   4   5      491.08      368.11    123.15 o 
  -9   4   5     8277.96     9344.82    426.08 o 
  -8   4   5     1956.05     1865.28    158.29 o 
  -7   4   5     1650.02     1998.41    125.17 o 
  -6   4   5    24227.03    23370.59    508.78 o 
  -5   4   5     2375.53     2185.10    139.15 o 
  -4   4   5    11743.98    11584.73    211.72 o 
  -3   4   5     4592.06     5640.65    121.68 o 
  -2   4   5    37239.57    34603.69    738.43 o 
  -1   4   5    27691.14    27110.29    478.09 o 
   0   4   5    22257.90    22178.45    358.48 o 
   1   4   5    15094.53    14840.10    307.91 o 
   2   4   5      381.26      320.28     63.44 o 
   3   4   5    39196.20    38009.10    680.48 o 
   4   4   5     1509.99     1222.28    113.80 o 
   5   4   5     7080.40     6971.49    259.51 o 
   6   4   5     2981.96     3042.07    226.40 o 
   7   4   5     4062.55     4515.73    288.51 o 
   8   4   5    12550.75    12762.57    514.69 o 
 -10   5   5     7270.88     8573.67    562.22 o 
  -9   5   5      484.73      468.41    115.92 o 
  -8   5   5     8414.52     9150.20    336.62 o 
  -7   5   5    22488.90    19909.55    470.75 o 
  -6   5   5     4831.02     4702.17    171.40 o 
  -5   5   5     8443.69     8472.60    205.89 o 
  -4   5   5        8.90      147.71     30.30 o 
  -3   5   5    57106.89    55162.01    829.95 o 
  -2   5   5     8636.19     9010.41    216.31 o 
  -1   5   5     8615.61     8779.91    202.21 o 
   0   5   5    20450.96    21482.60    408.54 o 
   1   5   5    32639.45    31554.15    574.73 o 
   2   5   5    26941.73    25158.27    559.78 o 
   3   5   5     1529.15     1321.81    114.47 o 
   4   5   5    32119.04    31595.08    601.55 o 
   5   5   5     1587.02     1482.55    139.44 o 
   6   5   5    10572.51    10431.75    344.92 o 
   7   5   5    15871.27    15921.77    565.80 o 
   8   5   5     1931.22     2186.55    240.08 o 
 -10   6   5       24.85      574.58    222.63 o 
  -9   6   5     4509.41     4412.24    401.11 o 
  -8   6   5    13860.82    11851.93    618.89 o 
  -7   6   5    14960.70    15479.39    427.03 o 
  -6   6   5     6820.89     6684.05    242.94 o 
  -5   6   5       21.92      119.35     60.47 o 
  -4   6   5    40938.52    40658.04    788.07 o 
  -3   6   5      180.00      690.87     65.26 o 
  -2   6   5    52993.83    51641.53    867.02 o 
  -1   6   5    18268.20    17783.39    351.27 o 
   0   6   5     6037.25     5565.92    197.66 o 
   1   6   5    46435.43    46648.45    812.36 o 
   2   6   5    12240.68    12363.40    333.42 o 
   3   6   5    27672.08    27851.28    629.43 o 
   4   6   5    10710.33     9418.18    301.86 o 
   5   6   5    21126.51    19813.40    615.61 o 
   6   6   5     3009.07     2875.54    193.48 o 
   7   6   5     5060.29     5317.67    267.61 o 
   8   6   5    14471.80    14010.09    418.42 o 
  -9   7   5      517.46      393.28    207.13 o 
  -8   7   5     9531.93     9466.83    393.19 o 
  -7   7   5    22852.54    21068.71    536.36 o 
  -6   7   5     2725.67     2912.44    170.29 o 
  -5   7   5    14060.15    13491.32    364.98 o 
  -4   7   5      470.04      671.77     69.77 o 
  -3   7   5    59254.07    58072.53    980.09 o 
  -2   7   5    10768.04    10845.45    249.01 o 
  -1   7   5     8111.44     8101.15    206.19 o 
   0   7   5    18565.32    19394.04    426.49 o 
   1   7   5    10621.04     9648.82    257.04 o 
   2   7   5    43450.09    42298.18    880.86 o 
   3   7   5      100.95       59.90     60.83 o 
   4   7   5    13846.50    13821.05    317.94 o 
   5   7   5     5645.11     5179.26    257.55 o 
   6   7   5    16712.50    16565.80    391.21 o 
   7   7   5     9255.17     8820.70    292.42 o 
   8   7   5     1047.97     1018.16    159.22 o 
  -9   8   5     5137.77     6107.34    480.49 o 
  -8   8   5     5899.64     6288.17    446.52 o 
  -7   8   5     3824.06     4082.93    419.19 o 
  -6   8   5    20971.27    20012.63    505.61 o 
  -5   8   5      319.07      230.96     81.15 o 
  -4   8   5    20238.96    20105.37    411.75 o 
  -3   8   5      718.71     1252.14    127.87 o 
  -2   8   5    23986.56    22160.50    436.55 o 
  -1   8   5    15759.39    14269.59    347.85 o 
   0   8   5     5224.55     4848.23    164.84 o 
   1   8   5    21343.29    20196.51    486.44 o 
   2   8   5      747.08      710.11    104.96 o 
   3   8   5    20625.85    19660.87    498.83 o 
   4   8   5     6639.92     6166.99    254.44 o 
   5   8   5     9550.64     9812.37    502.88 o 
   6   8   5     2169.74     1901.00    331.09 o 
   7   8   5     4743.58     4753.38    263.33 o 
  -9   9   5      172.17      314.53    210.73 o 
  -8   9   5     3446.94     3673.27    370.27 o 
  -7   9   5    12649.82    12341.83    483.53 o 
  -6   9   5     1214.16     1249.41    207.36 o 
  -5   9   5    10451.99     9957.76    316.12 o 
  -4   9   5      210.00      276.60     99.51 o 
  -3   9   5    22158.85    21140.93    434.51 o 
  -2   9   5     3166.55     3054.69    195.36 o 
  -1   9   5     1041.17     1340.85    102.26 o 
   0   9   5    11492.88    10574.52    270.57 o 
   1   9   5     6676.66     5861.61    238.59 o 
   2   9   5    10393.31     9830.13    317.96 o 
   3   9   5     5392.79     4814.07    231.27 o 
   4   9   5    17993.20    17282.92    477.73 o 
   5   9   5      183.87      -19.65    203.14 o 
   6   9   5     3000.26     2973.43    357.43 o 
   7   9   5     9013.10     9016.88    359.44 o 
  -8  10   5      988.37     1031.84    199.62 o 
  -7  10   5      516.94      509.78    210.34 o 
  -6  10   5     5717.45     5490.12    314.95 o 
  -5  10   5      690.65      644.91    110.96 o 
  -4  10   5     6549.47     6309.88    244.02 o 
  -3  10   5       18.23       80.23     66.39 o 
  -2  10   5     9025.77     8879.88    248.83 o 
  -1  10   5     5320.90     4871.97    181.85 o 
   0  10   5     1427.13     1243.06    109.80 o 
   1  10   5     6763.42     6538.28    392.51 o 
   2  10   5      138.81      241.20     98.90 o 
   3  10   5    15095.49    14323.36    420.79 o 
   4  10   5     1008.68      858.40    141.14 o 
   5  10   5     3217.05     2777.76    395.95 o 
   6  10   5     2092.77     1973.53    351.17 o 
   7  10   5     1649.89     1434.43    354.77 o 
  -7  11   5     1549.05     1512.95    221.61 o 
  -6  11   5      182.33      377.59    164.08 o 
  -5  11   5     1989.63     2309.75    233.52 o 
  -4  11   5       24.56      122.74     85.10 o 
  -3  11   5     6927.21     6760.59    225.29 o 
  -2  11   5     1940.62     2180.23    141.03 o 
  -1  11   5     1268.75     1420.39    121.10 o 
   0  11   5     2713.96     2639.77    180.37 o 
   1  11   5     1776.87     1849.87    295.20 o 
   2  11   5     6593.26     6415.36    271.37 o 
   3  11   5      113.45       74.17    104.47 o 
   4  11   5     2026.61     1775.54    179.58 o 
   5  11   5     2064.76     2476.29    438.92 o 
   6  11   5     3246.06     3867.51    501.31 o 
  -7  12   5     3460.00     3249.48    298.08 o 
  -6  12   5       28.87      109.30    152.68 o 
  -5  12   5      309.37      391.34    260.21 o 
  -4  12   5     2981.61     3161.56    265.73 o 
  -3  12   5        7.05       57.46     82.23 o 
  -2  12   5     2288.16     2700.44    206.08 o 
  -1  12   5     1536.41     1443.31    136.04 o 
   0  12   5      759.38      826.01    133.20 o 
   1  12   5     3128.25     3559.95    216.84 o 
   2  12   5      876.57      898.32    178.89 o 
   3  12   5       54.33        9.31    143.41 o 
   4  12   5     1923.95     1973.30    246.33 o 
   5  12   5      729.86      734.99    201.61 o 
  -6  13   5      104.09      528.87    291.83 o 
  -5  13   5       52.78      413.32    272.73 o 
  -4  13   5       32.98     -155.78    197.43 o 
  -3  13   5       10.98       99.89    207.45 o 
  -2  13   5       73.31      199.75    154.37 o 
  -1  13   5      456.76      482.36    172.34 o 
   0  13   5       40.26      195.55    194.14 o 
   1  13   5        1.93      121.94    147.53 o 
   2  13   5       20.95      131.55    153.07 o 
   3  13   5        0.57       47.97    290.19 o 
   4  13   5       41.20      313.84    182.47 o 
  -5  14   5      241.92      243.77    277.74 o 
  -4  14   5     2859.01     2230.70    402.37 o 
  -3  14   5       11.98      218.09    234.53 o 
  -2  14   5      623.60     1066.98    337.08 o 
  -1  14   5      266.32      500.66    182.74 o 
   0  14   5       24.34       83.12    162.75 o 
   1  14   5     2394.43     3227.05    307.90 o 
   2  14   5      409.32      470.27    371.60 o 
   3  14   5       13.00      237.72    171.83 o 
  -3  15   5     4312.12     3897.94    501.00 o 
  -2  15   5       95.06      253.02    194.75 o 
  -1  15   5      274.66      332.45    198.66 o 
   0  15   5     1983.70     2688.73    564.09 o 
   1  15   5      539.85      565.67    195.94 o 
 -10   0   6     5490.45     5004.21    404.87 o 
  -9   0   6     1040.84     1821.13    250.97 o 
  -8   0   6    15494.34    14541.05    651.14 o 
  -7   0   6     5119.92     5593.98    338.17 o 
  -6   0   6    33812.57    34376.41   1190.03 o 
  -5   0   6     3252.96     3511.23    224.67 o 
  -4   0   6     2500.12     2466.17    178.64 o 
  -3   0   6    40476.04    42672.98   1377.75 o 
  -2   0   6     6766.05     5357.27    141.41 o 
  -1   0   6    19038.31    20021.97    408.57 o 
   0   0   6     3805.29     4224.57    134.24 o 
   1   0   6    63241.95    62582.25   1171.26 o 
   2   0   6     6994.30     7491.94    259.30 o 
   3   0   6    22174.30    23695.57    922.62 o 
   4   0   6    39932.71    37942.75   1399.82 o 
   5   0   6     8272.02     8958.35    509.30 o 
   6   0   6    11427.58    11535.83    629.54 o 
   7   0   6      865.55      823.05    240.17 o 
   8   0   6    15881.22    16003.97    837.77 o 
   9   0   6     2428.64     2297.71    366.36 o 
 -10   1   6     1215.42     2291.56    206.54 o 
  -9   1   6     4072.28     4194.34    244.64 o 
  -8   1   6        5.13      399.02    101.90 o 
  -7   1   6    33885.64    33140.03    836.57 o 
  -6   1   6     5726.76     6162.72    235.05 o 
  -5   1   6    11948.02    11925.79    232.77 o 
  -4   1   6     7468.04     8252.28    202.95 o 
  -3   1   6    30365.71    30096.55    576.83 o 
  -2   1   6    55440.88    58586.76    937.14 o 
  -1   1   6     4664.96     4227.71     91.49 o 
   0   1   6    33477.43    35459.00    486.48 o 
   1   1   6     3859.08     4467.46    123.28 o 
   2   1   6    35610.05    33973.68    589.64 o 
   3   1   6    34017.63    32492.05    677.70 o 
   4   1   6     2720.53     3142.86    340.21 o 
   5   1   6    14765.11    14896.93   1099.07 o 
   6   1   6     1476.34     1449.66    411.13 o 
   7   1   6    15780.96    15168.46    715.73 o 
   8   1   6     2448.87     3023.08    271.25 o 
 -10   2   6     8226.92     8030.65    353.73 o 
  -9   2   6     3051.78     3976.61    239.80 o 
  -8   2   6    15277.47    16168.83    513.29 o 
  -7   2   6     2030.51     1927.54    147.98 o 
  -6   2   6    20881.45    20785.39    554.21 o 
  -5   2   6    12128.07    13581.50    313.96 o 
  -4   2   6    25336.32    28668.52    566.59 o 
  -3   2   6    23389.29    25609.23    446.10 o 
  -2   2   6     1855.30     1585.81     68.01 o 
  -1   2   6    33793.33    35832.62    451.19 o 
   0   2   6     4434.80     4555.70     95.62 o 
   1   2   6    27000.20    25450.56    341.97 o 
   2   2   6     4756.06     4560.16    162.63 o 
   3   2   6     8374.93     8137.29    241.58 o 
   4   2   6    32720.53    31053.62    838.79 o 
   5   2   6      604.25      777.86    134.08 o 
   6   2   6    13811.12    12248.06    459.20 o 
   7   2   6      617.35      622.50    170.97 o 
   8   2   6     9400.45     9906.19    448.04 o 
 -10   3   6     1279.48     1773.10    193.38 o 
  -9   3   6     3458.43     3729.69    229.88 o 
  -8   3   6       42.09      423.09     98.74 o 
  -7   3   6    22796.69    22105.54    601.71 o 
  -6   3   6      670.39     1050.98    156.28 o 
  -5   3   6      506.98      645.57    206.34 o 
  -4   3   6    25545.39    28007.06    496.05 o 
  -3   3   6    38599.91    38384.56    644.78 o 
  -2   3   6    25876.76    26054.99    401.87 o 
  -1   3   6    10865.91    10284.01    190.21 o 
   0   3   6    35814.16    36415.50    545.05 o 
   1   3   6      371.79      389.56     36.88 o 
   2   3   6    11277.31    10471.93    245.42 o 
   3   3   6    18299.57    17143.78    361.56 o 
   4   3   6      409.16      701.44    117.90 o 
   5   3   6    15017.54    13616.52    472.44 o 
   6   3   6     2375.13     2460.75    216.70 o 
   7   3   6     4781.38     4753.81    300.97 o 
   8   3   6     5181.94     5335.44    336.15 o 
 -10   4   6     1254.53     1493.84    198.99 o 
  -9   4   6     1076.87     1483.14    170.57 o 
  -8   4   6     3076.50     3271.75    199.30 o 
  -7   4   6      446.36      390.30     86.44 o 
  -6   4   6     4938.29     4869.26    174.14 o 
  -5   4   6     1710.11     1919.53     93.40 o 
  -4   4   6       83.44      168.07     55.91 o 
  -3   4   6    21219.93    21767.67    451.85 o 
  -2   4   6     2194.73     2065.90     95.57 o 
  -1   4   6    12915.62    12826.52    266.20 o 
   0   4   6       19.97       52.87     26.92 o 
   1   4   6    18100.82    18238.65    367.36 o 
   2   4   6     2569.25     2457.61    114.04 o 
   3   4   6     6979.31     6752.05    248.26 o 
   4   4   6     8632.24     8193.04    273.34 o 
   5   4   6      318.81      335.65     94.52 o 
   6   4   6     5359.67     5607.32    298.66 o 
   7   4   6      434.00      582.17    151.27 o 
   8   4   6     3452.33     3788.57    297.36 o 
 -10   5   6      351.24      304.20    194.14 o 
  -9   5   6       74.68       62.31    159.07 o 
  -8   5   6       12.78      -25.44     77.62 o 
  -7   5   6     2127.64     2288.78    339.35 o 
  -6   5   6      582.60      766.95     73.74 o 
  -5   5   6      669.03      802.61     67.50 o 
  -4   5   6      156.52      247.03     56.09 o 
  -3   5   6       70.57       87.35     27.50 o 
  -2   5   6    20188.63    19347.04    495.07 o 
  -1   5   6     2180.28     2402.66    126.19 o 
   0   5   6      583.89      568.27     64.18 o 
   1   5   6     5798.68     5322.05    165.52 o 
   2   5   6     9371.77     9152.16    274.65 o 
   3   5   6     1544.35     1654.33    127.84 o 
   4   5   6       51.64       56.28     64.46 o 
   5   5   6      377.14      410.95    109.94 o 
   6   5   6      369.38      246.50    102.59 o 
   7   5   6     4004.39     4039.89    594.08 o 
   8   5   6       22.91     -123.49    135.43 o 
 -10   6   6       18.80      315.79    209.01 o 
  -9   6   6        9.58      126.32    152.41 o 
  -8   6   6      637.32     1154.79    205.57 o 
  -7   6   6      527.28      714.59    173.55 o 
  -6   6   6     1277.94     1566.07    133.76 o 
  -5   6   6      134.06      190.67     68.44 o 
  -4   6   6       58.45      156.65     60.15 o 
  -3   6   6     2879.85     2738.23    144.36 o 
  -2   6   6      441.39      522.80     59.52 o 
  -1   6   6      105.13      237.30     50.25 o 
   0   6   6      380.19      369.17     60.22 o 
   1   6   6       41.08       36.77     47.58 o 
   2   6   6       92.57      111.81     71.37 o 
   3   6   6      448.45      450.65     93.51 o 
   4   6   6       13.47       23.14     64.92 o 
   5   6   6      291.47      208.66     93.33 o 
   6   6   6      527.22      524.84    124.57 o 
   7   6   6       96.05       40.07    252.46 o 
   8   6   6      148.57       70.67    158.13 o 
  -9   7   6      155.48      405.97    205.88 o 
  -8   7   6       61.82      105.78    117.42 o 
  -7   7   6       64.30      164.70     89.03 o 
  -6   7   6      240.53      265.78     86.16 o 
  -5   7   6      188.66      142.53     78.62 o 
  -4   7   6      579.68      638.23     90.62 o 
  -3   7   6      546.00      692.69     72.33 o 
  -2   7   6      686.57      852.85     76.00 o 
  -1   7   6      909.05     1015.37     83.61 o 
   0   7   6       31.49       66.14     55.12 o 
   1   7   6      400.36      584.40     78.71 o 
   2   7   6      673.73      729.25    104.52 o 
   3   7   6      132.35      138.24     87.20 o 
   4   7   6       50.41       12.70     89.05 o 
   5   7   6       76.94       30.23     95.95 o 
   6   7   6       52.46      -19.41     99.21 o 
   7   7   6      667.46      799.96    152.37 o 
  -9   8   6       67.18       53.70    183.80 o 
  -8   8   6      804.86      598.54    203.53 o 
  -7   8   6     1478.03     1073.95    134.40 o 
  -6   8   6     1844.69     1993.78    165.18 o 
  -5   8   6       35.49       93.19     77.01 o 
  -4   8   6      668.38      856.50    107.54 o 
  -3   8   6     6631.48     6464.49    194.24 o 
  -2   8   6     2220.44     2151.38    115.93 o 
  -1   8   6      100.48      157.35     58.39 o 
   0   8   6     2012.35     2084.49    119.87 o 
   1   8   6     1675.25     1970.84    124.98 o 
   2   8   6      131.65       70.33     85.79 o 
   3   8   6      191.40      103.33     94.09 o 
   4   8   6     2449.63     2899.55    334.99 o 
   5   8   6      174.51      470.16    191.16 o 
   6   8   6      345.21      360.91    120.04 o 
   7   8   6       57.37       50.46    114.41 o 
  -8   9   6      586.10      574.74    223.57 o 
  -7   9   6     5629.56     5527.51    777.10 o 
  -6   9   6     1854.51     1726.79    157.46 o 
  -5   9   6      315.66      243.90     90.49 o 
  -4   9   6     3897.32     3835.87    304.20 o 
  -3   9   6      924.91      920.53     95.61 o 
  -2   9   6    11398.17    11029.63    276.74 o 
  -1   9   6      215.77      282.38     73.82 o 
   0   9   6     1232.85     1467.80    138.77 o 
   1   9   6      215.47      366.32     95.58 o 
   2   9   6     4036.09     3887.50    294.10 o 
   3   9   6     2052.66     2270.02    178.41 o 
   4   9   6      602.11      878.31    135.71 o 
   5   9   6     2129.68     2281.58    251.67 o 
   6   9   6      168.28      236.90    115.08 o 
   7   9   6     2522.81     2380.32    231.79 o 
  -8  10   6     4369.93     4347.74    426.95 o 
  -7  10   6      593.38      557.39    306.08 o 
  -6  10   6     3386.95     3607.81    439.47 o 
  -5  10   6     3154.20     3260.30    217.93 o 
  -4  10   6     3498.32     3179.67    189.29 o 
  -3  10   6    11580.33    10920.60    577.90 o 
  -2  10   6     1320.70     1147.38    109.46 o 
  -1  10   6    11843.97    11619.41    320.37 o 
   0  10   6     2461.20     3027.56    177.79 o 
   1  10   6    17987.88    17133.72    461.03 o 
   2  10   6      805.25     1104.53    141.93 o 
   3  10   6     4711.98     4840.43    248.26 o 
   4  10   6     8932.87     9205.88    342.20 o 
   5  10   6     1560.65     1422.15    283.77 o 
   6  10   6     2414.35     2509.18    209.65 o 
  -7  11   6    14344.17    14546.09    573.19 o 
  -6  11   6     1331.61     1347.31    210.36 o 
  -5  11   6     1692.28     1618.42    208.80 o 
  -4  11   6    10083.97     9654.82    329.57 o 
  -3  11   6    12194.70    12255.22    448.13 o 
  -2  11   6    11142.79    11090.66    301.82 o 
  -1  11   6     1788.91     1844.60    137.63 o 
   0  11   6    21014.47    20324.88    455.33 o 
   1  11   6      563.61      668.05    125.46 o 
   2  11   6    17865.88    17494.12    489.10 o 
   3  11   6     9069.84     8970.14    338.03 o 
   4  11   6     1686.66     2089.22    198.00 o 
   5  11   6     7885.25     7615.10    421.81 o 
  -7  12   6     1461.84     1612.91    240.99 o 
  -6  12   6    13284.48    12918.07    539.67 o 
  -5  12   6     2838.22     2609.98    257.58 o 
  -4  12   6     2491.26     2344.35    240.99 o 
  -3  12   6    19893.79    19594.56    702.21 o 
  -2  12   6     3803.34     3679.18    238.95 o 
  -1  12   6    11297.96    11128.08    314.00 o 
   0  12   6     2165.62     2443.99    276.45 o 
   1  12   6    17180.12    16537.34    538.30 o 
   2  12   6     3392.01     3367.55    226.97 o 
   3  12   6     4668.77     4721.39    263.39 o 
   4  12   6    14053.31    14264.99    461.58 o 
   5  12   6     1133.44     1099.85    344.44 o 
  -6  13   6     3402.53     3480.06    318.41 o 
  -5  13   6     5887.83     6092.57    541.47 o 
  -4  13   6     4224.10     4097.01    308.70 o 
  -3  13   6     2699.15     2899.20    268.30 o 
  -2  13   6    32961.22    33774.89    933.14 o 
  -1  13   6       79.11      104.51    114.18 o 
   0  13   6     5840.88     5726.25    433.21 o 
   1  13   6     3618.14     3753.19    306.02 o 
   2  13   6    12280.77    11555.40    508.82 o 
   3  13   6    10119.64     9523.23    469.01 o 
   4  13   6     1034.57     1183.25    213.78 o 
  -4  14   6     3036.82     2951.98    429.61 o 
  -3  14   6    13169.67    14562.34    848.57 o 
  -2  14   6     1305.09     2049.25    376.38 o 
  -1  14   6    10640.19    10847.33    616.54 o 
   0  14   6     2571.59     3448.55    565.74 o 
   1  14   6    13455.55    13655.38    572.90 o 
   2  14   6     1715.97     1779.22    255.13 o 
   3  14   6     2960.03     3058.45    504.60 o 
  -2  15   6     6125.70     7204.53    614.98 o 
  -1  15   6     1251.56     1676.55    265.03 o 
   0  15   6     9754.04    10887.69    865.87 o 
   1  15   6       91.72       44.50    234.77 o 
 -10   1   7      886.68      886.97    151.82 o 
  -9   1   7     3238.29     4204.59    246.99 o 
  -8   1   7      984.84     1089.42    135.88 o 
  -7   1   7      309.22      176.38     92.37 o 
  -6   1   7     2972.39     2787.70    261.93 o 
  -5   1   7     1287.84     1309.41    109.06 o 
  -4   1   7       43.39      -51.90     51.90 o 
  -3   1   7       56.90      112.50     29.62 o 
  -2   1   7     2346.44     2228.06    102.46 o 
  -1   1   7     4271.40     4499.33    106.71 o 
   0   1   7     1747.02     1814.17     77.15 o 
   1   1   7       25.76       69.33     29.03 o 
   2   1   7        9.08       12.41     38.70 o 
   3   1   7    10307.57     8609.40    320.89 o 
   4   1   7     1299.79     1250.33    148.52 o 
   5   1   7       40.92       -1.88     98.21 o 
   6   1   7      991.64      968.62    162.39 o 
   7   1   7      355.46      227.72    203.30 o 
   8   1   7      778.87      733.32    186.46 o 
 -10   2   7     1519.76     1737.41    189.88 o 
  -9   2   7       54.76      157.07     97.27 o 
  -8   2   7      348.64      621.00    114.81 o 
  -7   2   7     5178.54     4765.19    423.66 o 
  -6   2   7      781.76      950.05    106.09 o 
  -5   2   7     1869.34     2028.89    127.41 o 
  -4   2   7        3.87       47.17     35.10 o 
  -3   2   7    10634.29    10219.89    215.43 o 
  -2   2   7     1538.59     1793.02     83.38 o 
  -1   2   7     2368.77     2660.89     76.00 o 
   0   2   7     9971.03    10164.12    266.73 o 
   1   2   7     6021.83     5705.29    123.26 o 
   2   2   7     3038.08     3280.64    146.71 o 
   3   2   7       94.50       37.72     58.55 o 
   4   2   7     6794.72     6499.08    299.43 o 
   5   2   7      131.23      -39.62     94.80 o 
   6   2   7      296.27      451.18    129.13 o 
   7   2   7     3146.75     2907.58    258.57 o 
   8   2   7      680.20      931.81    192.73 o 
 -10   3   7      924.15      642.38    170.03 o 
  -9   3   7      316.97      336.40    115.23 o 
  -8   3   7     6550.67     5761.99    263.36 o 
  -7   3   7     3530.23     3540.51    194.83 o 
  -6   3   7    14927.10    14332.83    435.79 o 
  -5   3   7     1637.83     1954.60    141.76 o 
  -4   3   7    10022.47    10313.99    227.60 o 
  -3   3   7     1561.67     1997.49     84.58 o 
  -2   3   7    20283.21    18871.46    278.91 o 
  -1   3   7     6323.77     6312.89    115.08 o 
   0   3   7      505.25      596.35     42.67 o 
   1   3   7    17740.56    17746.40    284.30 o 
   2   3   7     5638.78     5237.20    239.67 o 
   3   3   7     5326.34     4947.37    247.72 o 
   4   3   7     6060.73     5226.90    347.49 o 
   5   3   7     4832.69     5367.67    318.92 o 
   6   3   7     1679.15     1839.84    309.92 o 
   7   3   7     1271.26     1377.65    273.12 o 
   8   3   7     5981.57     6587.42    782.81 o 
 -10   4   7     3609.89     3739.49    398.76 o 
  -9   4   7     1649.62     1463.13    160.67 o 
  -8   4   7     4948.39     5447.59    253.62 o 
  -7   4   7    17721.21    15720.96    468.10 o 
  -6   4   7      539.82      913.51    134.88 o 
  -5   4   7    15030.47    14939.90    314.02 o 
  -4   4   7     6635.97     6896.31    174.79 o 
  -3   4   7    41303.41    39641.86    673.08 o 
  -2   4   7     9417.16     9905.96    227.78 o 
  -1   4   7     6228.94     6225.06    192.86 o 
   0   4   7    20676.52    20758.69    313.18 o 
   1   4   7      202.07      119.09     42.19 o 
   2   4   7    27529.94    25683.32    719.41 o 
   3   4   7        5.45      -50.68     50.68 o 
   4   4   7     6528.11     6613.26    213.20 o 
   5   4   7     8311.12     8177.11    471.33 o 
   6   4   7     7733.70     8165.76    378.09 o 
   7   4   7     4589.41     4139.11    300.39 o 
   8   4   7      621.69      756.29    252.85 o 
 -10   5   7      665.28     1063.53    258.95 o 
  -9   5   7     4370.43     4002.05    385.30 o 
  -8   5   7     5854.35     5698.87    404.40 o 
  -7   5   7     8146.31     8420.86    354.17 o 
  -6   5   7    18773.48    18363.23    765.36 o 
  -5   5   7     1525.59     1840.64    130.04 o 
  -4   5   7    22539.29    22506.48    512.23 o 
  -3   5   7     3938.05     4429.60    210.00 o 
  -2   5   7    47571.94    44929.24    770.29 o 
  -1   5   7    23287.24    22597.05    432.90 o 
   0   5   7     1215.98     1366.29     91.28 o 
   1   5   7    40489.59    42258.58    755.27 o 
   2   5   7     4301.52     3915.25    186.28 o 
   3   5   7    27789.11    27358.09    540.75 o 
   4   5   7    14331.60    14101.02    342.24 o 
   5   5   7    16285.92    15605.15    443.24 o 
   6   5   7     4330.86     4990.06    367.84 o 
   7   5   7     1463.77     1844.50    246.12 o 
   8   5   7    10827.86    10802.00    482.41 o 
 -10   6   7     9182.97    10161.64    612.16 o 
  -9   6   7      191.51      292.92    135.34 o 
  -8   6   7     3507.80     3828.21    576.70 o 
  -7   6   7    21371.61    20318.81    634.63 o 
  -6   6   7     3884.44     4345.19    205.03 o 
  -5   6   7    13525.14    13277.94    366.10 o 
  -4   6   7      372.09      539.47     81.83 o 
  -3   6   7    57121.91    54140.55   1071.77 o 
  -2   6   7    10511.50    10123.00    239.49 o 
  -1   6   7    11466.90    11456.89    264.14 o 
   0   6   7    47592.55    44664.96   1603.69 o 
   1   6   7     9693.67     9435.37    251.61 o 
   2   6   7    18880.88    18636.49    469.03 o 
   3   6   7     5356.89     4385.87    176.84 o 
   4   6   7    35053.54    34470.93    669.51 o 
   5   6   7     3848.77     3410.11    274.67 o 
   6   6   7     4335.69     4119.25    236.48 o 
   7   6   7     9490.44     9568.47    439.99 o 
  -9   7   7     7182.50     7477.21    374.77 o 
  -8   7   7     3474.92     3043.98    248.98 o 
  -7   7   7     2899.60     3515.44    414.42 o 
  -6   7   7    37595.84    37444.96   1018.52 o 
  -5   7   7      151.72      185.00    152.05 o 
  -4   7   7    12310.40    13032.98    359.19 o 
  -3   7   7     1859.97     2465.87    197.46 o 
  -2   7   7    27609.79    24953.29    481.64 o 
  -1   7   7    21036.63    20129.45    468.00 o 
   0   7   7     5984.56     5882.05    192.85 o 
   1   7   7    13068.43    12793.36    424.43 o 
   2   7   7      761.45      934.55    142.99 o 
   3   7   7    32686.64    31934.88    732.34 o 
   4   7   7     4006.10     4004.89    187.84 o 
   5   7   7    11278.70    10920.73    422.28 o 
   6   7   7     3594.65     3340.80    223.38 o 
   7   7   7     3328.18     3480.50    594.86 o 
  -9   8   7     1200.90      789.07    252.85 o 
  -8   8   7     5664.30     6203.54    465.62 o 
  -7   8   7    16521.95    14909.14    525.80 o 
  -6   8   7     2858.43     3136.43    267.99 o 
  -5   8   7     9591.35     9440.89    310.83 o 
  -4   8   7     1333.60     1477.03    134.62 o 
  -3   8   7    24281.63    23957.00    560.98 o 
  -2   8   7     4310.59     4349.12    219.43 o 
  -1   8   7     3306.60     3168.03    145.07 o 
   0   8   7    18293.14    16580.02    369.14 o 
   1   8   7     2055.60     2027.15    134.04 o 
   2   8   7    17581.59    16796.67    453.98 o 
   3   8   7      368.10      390.60    109.71 o 
   4   8   7    13839.88    13583.30    496.67 o 
   5   8   7     2052.51     1955.91    179.05 o 
   6   8   7     7090.81     6993.28    305.63 o 
   7   8   7     4242.16     4333.79    263.32 o 
  -8   9   7     5891.60     5664.12    474.54 o 
  -7   9   7    10192.76    10379.05    425.50 o 
  -6   9   7     5030.22     5423.31    251.65 o 
  -5   9   7      126.13      145.17     94.24 o 
  -4   9   7     7027.37     6930.78    329.96 o 
  -3   9   7      276.96      505.20     98.99 o 
  -2   9   7    14056.32    12934.62    313.17 o 
  -1   9   7     7619.88     7288.96    224.69 o 
   0   9   7      321.59      292.51     77.90 o 
   1   9   7    25434.42    23918.84    925.76 o 
   2   9   7     5223.62     5432.31    251.16 o 
   3   9   7    10062.77     8936.52    324.97 o 
   4   9   7     7305.29     7292.46    361.29 o 
   5   9   7    10664.38    10427.20    371.28 o 
   6   9   7      994.41      816.85    180.58 o 
  -8  10   7     2081.07     2620.23    361.19 o 
  -7  10   7     4662.20     4508.84    428.82 o 
  -6  10   7     1811.49     1950.02    177.36 o 
  -5  10   7     3512.61     3952.17    218.83 o 
  -4  10   7      356.56      294.76    100.03 o 
  -3  10   7     9865.38     9509.20    347.27 o 
  -2  10   7     4375.08     4482.65    184.50 o 
  -1  10   7     4742.22     4499.06    186.97 o 
   0  10   7     8901.94     8365.40    257.17 o 
   1  10   7     1301.86     1193.51    188.10 o 
   2  10   7     9343.41     8709.71    319.67 o 
   3  10   7       45.82      131.61    114.38 o 
   4  10   7     5705.68     5356.81    278.91 o 
   5  10   7     2129.93     1602.26    295.75 o 
   6  10   7     1858.54     1630.94    183.40 o 
  -7  11   7      347.80      584.29    241.42 o 
  -6  11   7     6659.03     7608.33    475.64 o 
  -5  11   7      455.27      416.92    120.05 o 
  -4  11   7     2802.29     3381.57    209.08 o 
  -3  11   7       80.51       67.47     98.80 o 
  -2  11   7     4827.78     4542.31    228.62 o 
  -1  11   7     2873.42     2950.39    166.92 o 
   0  11   7     2457.77     2189.32    152.86 o 
   1  11   7      588.45      805.40    137.37 o 
   2  11   7        5.53      -27.88    108.64 o 
   3  11   7     6315.90     6294.67    296.17 o 
   4  11   7       81.49      211.52    132.29 o 
   5  11   7      917.29      731.73    191.32 o 
  -6  12   7      144.41       90.29    326.20 o 
  -5  12   7     1647.40     2125.83    250.60 o 
  -4  12   7       98.54      134.46    110.60 o 
  -3  12   7     2363.10     2501.99    192.71 o 
  -2  12   7      111.61      191.00    106.95 o 
  -1  12   7     1227.55     1190.87    129.78 o 
   0  12   7      353.28      299.27    130.36 o 
   1  12   7      477.87      449.78    130.90 o 
   2  12   7      365.21      520.67    136.75 o 
   3  12   7      474.24      480.32    136.70 o 
   4  12   7     1466.83     1494.75    192.71 o 
  -5  13   7       32.47      -61.37    164.86 o 
  -4  13   7       26.82      219.76    298.64 o 
  -3  13   7        9.30      114.87    112.37 o 
  -2  13   7      119.44      251.48    122.69 o 
  -1  13   7       17.04      -20.85     97.58 o 
   0  13   7      750.13      742.21    202.31 o 
   1  13   7        8.43       48.93    122.97 o 
   2  13   7       23.06       94.85    157.35 o 
   3  13   7      257.08      456.48    182.63 o 
  -4  14   7       71.77      101.92    242.67 o 
  -3  14   7      218.67       -8.30    235.16 o 
  -2  14   7       10.98      -78.53    139.61 o 
  -1  14   7        4.60      131.36    227.64 o 
   0  14   7      945.84     1235.65    385.61 o 
   1  14   7      258.22      476.54    266.08 o 
   2  14   7       12.44       79.35    169.03 o 
  -1  15   7     1917.30     2734.05    422.41 o 
 -10   0   8     1094.24     2609.11    310.31 o 
  -9   0   8     5789.13     6208.01    418.02 o 
  -8   0   8      135.48      429.61    141.69 o 
  -7   0   8    36377.27    38292.83   1348.94 o 
  -6   0   8     4326.56     4459.84    291.05 o 
  -5   0   8     5146.61     4845.92    287.14 o 
  -4   0   8    33060.19    35919.18   1219.31 o 
  -3   0   8    12537.37    12212.54    440.65 o 
  -2   0   8    32505.26    32606.80    644.73 o 
  -1   0   8     4122.94     4044.25    140.00 o 
   0   0   8    57031.21    55695.90   1065.46 o 
   1   0   8    10992.19    12243.65    305.27 o 
   2   0   8    29852.16    29286.72   1151.91 o 
   3   0   8    15566.55    14002.16    647.23 o 
   4   0   8      374.46      512.12    183.33 o 
   5   0   8    28772.72    29673.90   1213.52 o 
   6   0   8      274.88      182.24    189.28 o 
   7   0   8     4771.34     4371.22    439.63 o 
   8   0   8     6520.95     8260.39    606.21 o 
 -10   1   8    10060.85     9525.59    392.11 o 
  -9   1   8      279.99      751.14    163.92 o 
  -8   1   8    10302.31    10293.30    422.80 o 
  -7   1   8      735.45      914.13    214.41 o 
  -6   1   8    28206.34    27937.00   1398.10 o 
  -5   1   8     9332.62     9751.51    325.49 o 
  -4   1   8     2617.13     2884.86    152.92 o 
  -3   1   8    36030.67    37237.93    990.78 o 
  -2   1   8     2867.97     2103.54     84.73 o 
  -1   1   8    44673.68    44795.56    612.57 o 
   0   1   8    13486.57    13105.97    221.64 o 
   1   1   8    28800.58    27950.16    413.62 o 
   2   1   8     7142.97     6801.70    185.64 o 
   3   1   8    10604.44    11068.45    496.69 o 
   4   1   8    29270.84    29890.40    839.42 o 
   5   1   8     1643.04     1747.75    196.53 o 
   6   1   8    10262.15    10161.97    573.72 o 
   7   1   8      988.40     1348.97    207.03 o 
   8   1   8    11143.67    11714.72    844.18 o 
 -10   2   8     2048.51     3218.57    238.96 o 
  -9   2   8     4777.82     4535.55    257.39 o 
  -8   2   8      125.70      428.08    101.61 o 
  -7   2   8    19126.00    19110.14    545.23 o 
  -6   2   8     5418.29     6115.21    286.67 o 
  -5   2   8     8148.21     7789.71    270.59 o 
  -4   2   8     2185.05     2291.67    115.15 o 
  -3   2   8      997.78      756.04     57.62 o 
  -2   2   8    51028.44    51809.31    697.97 o 
  -1   2   8     2438.61     2504.49     78.39 o 
   0   2   8    13941.28    12809.29    216.82 o 
   1   2   8    12070.85    11742.99    208.38 o 
   2   2   8    27774.92    27024.51    593.00 o 
   3   2   8    15562.34    14476.09    380.74 o 
   4   2   8     5502.26     5715.12    283.63 o 
   5   2   8    18351.18    18296.01    599.25 o 
   6   2   8       94.28      128.59    209.40 o 
   7   2   8     9221.71     8786.36    426.90 o 
   8   2   8      359.08      319.15    192.81 o 
 -10   3   8     3330.40     3991.77    264.15 o 
  -9   3   8      699.29     1033.10    147.77 o 
  -8   3   8     4981.01     4805.08    239.69 o 
  -7   3   8     1323.49     1528.17    138.99 o 
  -6   3   8    23418.77    23479.52    622.62 o 
  -5   3   8     3223.06     3707.59    171.18 o 
  -4   3   8     2436.18     2594.81    109.40 o 
  -3   3   8    31337.73    31369.55    740.49 o 
  -2   3   8    11157.32     9941.65    192.21 o 
  -1   3   8    11214.01    10909.86    174.56 o 
   0   3   8     9417.33     8806.24    153.15 o 
   1   3   8    14903.38    13807.56    235.10 o 
   2   3   8     1354.80     1431.64    116.85 o 
   3   3   8     4678.34     4504.09    194.61 o 
   4   3   8    16018.78    14570.25    676.98 o 
   5   3   8     1587.84     1409.26    183.72 o 
   6   3   8     5642.43     5113.17    311.88 o 
   7   3   8      528.35      424.87    160.37 o 
   8   3   8     7191.69     8828.81    449.22 o 
 -10   4   8      661.69     1069.79    256.61 o 
  -9   4   8     1438.23     1765.71    279.62 o 
  -8   4   8      128.47      299.19    165.49 o 
  -7   4   8     7439.97     6946.28    281.66 o 
  -6   4   8     4429.15     4715.26    259.00 o 
  -5   4   8     6517.70     6680.75    214.14 o 
  -4   4   8    10649.08    11770.25    265.95 o 
  -3   4   8    10087.35     9777.22    221.73 o 
  -2   4   8    11441.43    11017.13    347.01 o 
  -1   4   8      213.96      273.52     33.16 o 
   0   4   8    13296.07    12862.85    202.13 o 
   1   4   8     1610.33     1636.49    121.35 o 
   2   4   8     6850.51     6067.95    191.13 o 
   3   4   8     5628.47     5178.02    250.53 o 
   4   4   8       41.84      152.97     83.88 o 
   5   4   8     7614.95     7478.71    351.71 o 
   6   4   8       37.78      197.88    132.00 o 
   7   4   8     2183.62     2186.20    243.71 o 
 -10   5   8      641.11      807.55    234.84 o 
  -9   5   8       24.54       64.09    122.59 o 
  -8   5   8     1847.84     1985.85    277.74 o 
  -7   5   8      403.49      457.62    262.32 o 
  -6   5   8      399.71      752.15    147.09 o 
  -5   5   8     8557.87     9060.29    329.84 o 
  -4   5   8     7699.03     7995.58    336.72 o 
  -3   5   8     1125.62     1371.53    193.67 o 
  -2   5   8       28.71       49.73     59.09 o 
  -1   5   8    11217.95    10879.45    219.38 o 
   0   5   8       30.72       71.82     62.21 o 
   1   5   8     3753.56     3668.23    131.80 o 
   2   5   8      860.22      876.88     90.71 o 
   3   5   8       52.42       87.79     69.11 o 
   4   5   8     5519.21     5165.37    211.38 o 
   5   5   8      127.70      265.85    127.05 o 
   6   5   8     1370.67     1155.88    189.17 o 
   7   5   8      263.20      282.25    173.47 o 
  -9   6   8      490.51      739.96    167.30 o 
  -8   6   8       11.01     -103.54    103.54 o 
  -7   6   8      151.81      169.66    111.44 o 
  -6   6   8       68.12      225.85    111.20 o 
  -5   6   8      240.47      230.05     84.82 o 
  -4   6   8      609.38      775.18     97.18 o 
  -3   6   8      560.12      625.35    123.81 o 
  -2   6   8      316.30      325.75     60.84 o 
  -1   6   8      985.62     1017.70     87.46 o 
   0   6   8     1914.57     1909.10    116.40 o 
   1   6   8       69.82      169.79     62.39 o 
   2   6   8      180.48      359.23     87.77 o 
   3   6   8      126.73      126.25     74.33 o 
   4   6   8       18.99       39.83     77.07 o 
   5   6   8     1738.66     1706.01    167.82 o 
   6   6   8      149.69      271.19    138.09 o 
   7   6   8        4.48      261.67    151.51 o 
  -9   7   8       14.56      -26.42    121.72 o 
  -8   7   8        2.45       -9.05    115.20 o 
  -7   7   8       13.18      182.11    120.78 o 
  -6   7   8      457.84      447.37    203.84 o 
  -5   7   8      285.92      232.81     87.75 o 
  -4   7   8       58.82       54.46     67.01 o 
  -3   7   8      114.52      212.14     69.33 o 
  -2   7   8      523.03      437.23     96.13 o 
  -1   7   8     1343.65     1399.63    103.41 o 
   0   7   8       18.48      110.22     60.69 o 
   1   7   8      429.15      468.72     92.76 o 
   2   7   8      501.66      588.86    111.82 o 
   3   7   8      112.97      199.56     82.82 o 
   4   7   8      843.71      872.40    153.57 o 
   5   7   8        8.87       43.62    101.98 o 
   6   7   8       26.99      127.82    118.24 o 
   7   7   8      145.99      438.58    164.95 o 
  -9   8   8      393.69      355.30    146.80 o 
  -8   8   8       65.11       97.45    129.65 o 
  -7   8   8     2905.33     2909.32    242.01 o 
  -6   8   8       37.30      157.24    114.64 o 
  -5   8   8       67.43      301.35     93.57 o 
  -4   8   8     5448.81     4765.22    220.31 o 
  -3   8   8     4218.68     4014.19    279.26 o 
  -2   8   8       49.04       36.99     70.87 o 
  -1   8   8     2274.57     2283.32    185.78 o 
   0   8   8     5099.94     4879.84    186.50 o 
   1   8   8       11.61       73.68     73.59 o 
   2   8   8      639.52      837.10    242.40 o 
   3   8   8     1360.31     1444.24    266.93 o 
   4   8   8      470.01      717.81    112.83 o 
   5   8   8     3966.47     4244.47    253.43 o 
   6   8   8     2030.02     2192.53    204.33 o 
  -8   9   8      986.06      835.68    236.17 o 
  -7   9   8     1330.22     1161.92    212.85 o 
  -6   9   8     4293.38     4109.35    283.33 o 
  -5   9   8     2333.03     2399.31    178.25 o 
  -4   9   8      722.95      660.78    117.39 o 
  -3   9   8     3558.21     3381.87    195.13 o 
  -2   9   8     1600.70     1599.06    142.25 o 
  -1   9   8     4467.88     4231.79    224.13 o 
   0   9   8     1674.54     1826.89    184.71 o 
   1   9   8     4243.78     3985.65    224.98 o 
   2   9   8      145.68      117.68    102.99 o 
   3   9   8     3053.99     2974.54    208.01 o 
   4   9   8     5546.48     5780.54    606.84 o 
   5   9   8      500.60      562.59    134.78 o 
   6   9   8     2593.72     2466.03    218.60 o 
  -8  10   8      164.03      361.50    234.84 o 
  -7  10   8     5423.79     5628.30    337.92 o 
  -6  10   8     2808.96     2744.10    206.07 o 
  -5  10   8     3908.80     3095.37    203.46 o 
  -4  10   8     2960.62     2937.32    225.02 o 
  -3  10   8     1787.33     1864.14    160.84 o 
  -2  10   8    16843.53    15988.97    441.12 o 
  -1  10   8      495.02      517.41    147.34 o 
   0  10   8     7688.63     7688.08    383.62 o 
   1  10   8     1602.80     2066.76    225.32 o 
   2  10   8     7223.98     6893.80    289.99 o 
   3  10   8     3516.82     3904.97    242.96 o 
   4  10   8     1020.29     1216.33    168.80 o 
   5  10   8     5637.97     6302.75    305.67 o 
  -7  11   8     1263.78     1594.28    322.83 o 
  -6  11   8    13939.39    13823.99    440.13 o 
  -5  11   8     3235.61     3042.22    213.40 o 
  -4  11   8      124.99      459.16    118.67 o 
  -3  11   8    18158.64    16682.24    474.13 o 
  -2  11   8     3995.77     3874.59    257.65 o 
  -1  11   8    12294.73    11710.01    322.11 o 
   0  11   8     4692.07     5095.00    217.98 o 
   1  11   8    13770.95    14134.57    431.37 o 
   2  11   8     1257.68     1064.93    158.32 o 
   3  11   8     2257.13     2432.93    345.80 o 
   4  11   8    10759.70    11506.84    437.10 o 
   5  11   8       35.02      362.52    172.76 o 
  -6  12   8     3388.15     3034.32    296.57 o 
  -5  12   8     2512.99     2368.68    203.25 o 
  -4  12   8    12103.38    11371.53    388.53 o 
  -3  12   8     2951.59     3162.30    218.55 o 
  -2  12   8    10941.94    11050.56    372.06 o 
  -1  12   8     2183.65     2518.40    197.33 o 
   0  12   8    15673.10    14710.82    445.72 o 
   1  12   8     3448.84     3507.35    231.63 o 
   2  12   8     6439.83     6046.25    298.92 o 
   3  12   8     6830.76     6248.27    313.73 o 
   4  12   8      486.28      769.71    166.24 o 
  -5  13   8     7934.85     8178.06    434.98 o 
  -4  13   8     2879.16     2999.51    226.77 o 
  -3  13   8     7624.84     7415.36    317.49 o 
  -2  13   8      481.92      566.07    175.82 o 
  -1  13   8    13796.08    14088.51    442.01 o 
   0  13   8     4121.02     4214.03    286.55 o 
   1  13   8     8007.03     8530.00    427.25 o 
   2  13   8     3080.02     3032.53    235.94 o 
   3  13   8     3265.39     3110.64    247.97 o 
  -3  14   8     3813.70     4162.85    284.74 o 
  -2  14   8    10263.47    10159.93    474.48 o 
  -1  14   8      164.43      308.43    238.44 o 
   0  14   8     9206.68     9679.16    720.81 o 
   1  14   8     1948.96     2177.23    276.20 o 
 -10   1   9       86.92      198.59    117.62 o 
  -9   1   9      144.89      124.41    101.71 o 
  -8   1   9      227.79      350.31    105.37 o 
  -7   1   9      896.97      947.13    124.65 o 
  -6   1   9      226.94      254.25     84.70 o 
  -5   1   9     2187.31     2232.36    148.62 o 
  -4   1   9      199.02      278.03     63.27 o 
  -3   1   9     4389.20     4258.02    115.04 o 
  -2   1   9     1543.56     1675.09     70.94 o 
  -1   1   9     3384.33     3485.31    102.59 o 
   0   1   9     2112.07     1997.68     78.92 o 
   1   1   9       43.72       99.10     37.81 o 
   2   1   9      835.59      910.65     99.73 o 
   3   1   9     1061.59     1123.21    120.46 o 
   4   1   9       46.11       15.81    129.48 o 
   5   1   9     2405.10     2644.63    232.52 o 
   6   1   9     1102.92     1235.47    192.57 o 
   7   1   9       19.15      141.44    154.91 o 
 -10   2   9       73.32      287.25    123.51 o 
  -9   2   9       85.71      139.61     99.60 o 
  -8   2   9     2876.25     2297.92    181.91 o 
  -7   2   9     3000.45     3247.11    218.80 o 
  -6   2   9     2663.22     2374.24    160.74 o 
  -5   2   9      101.55      141.58     61.95 o 
  -4   2   9     4796.25     4856.65    257.71 o 
  -3   2   9     1299.34     1489.47     78.81 o 
  -2   2   9    14031.23    13268.32    221.95 o 
  -1   2   9      567.49      709.94     49.72 o 
   0   2   9       39.49       33.19     34.82 o 
   1   2   9    12585.16    12061.36    219.25 o 
   2   2   9     4805.45     4662.87    250.00 o 
   3   2   9      433.72      299.70    139.87 o 
   4   2   9     4387.33     4269.33    454.50 o 
   5   2   9     7118.96     6889.06    345.99 o 
   6   2   9     1014.05      924.20    181.24 o 
   7   2   9      175.43      180.88    144.96 o 
 -10   3   9     5840.12     6556.05    487.22 o 
  -9   3   9     1284.82     1119.08    152.95 o 
  -8   3   9      316.18      370.89    102.50 o 
  -7   3   9     8093.60     7458.78    479.47 o 
  -6   3   9     2664.83     3066.08    158.08 o 
  -5   3   9     6949.94     6534.50    219.86 o 
  -4   3   9     2063.24     2241.24    127.72 o 
  -3   3   9     9591.16     8521.44    465.83 o 
  -2   3   9      264.02      455.63     42.88 o 
  -1   3   9     6955.91     6102.98    132.73 o 
   0   3   9    16923.84    16381.99    269.22 o 
   1   3   9     1761.52     1674.59     88.90 o 
   2   3   9     7741.26     7923.63    262.06 o 
   3   3   9     1415.66     1455.68    163.32 o 
   4   3   9    13171.72    12181.96    455.80 o 
   5   3   9     4096.67     4039.27    276.54 o 
   6   3   9     2229.75     2294.16    239.16 o 
   7   3   9     3265.04     2658.20    276.06 o 
 -10   4   9     4834.87     3897.15    404.56 o 
  -9   4   9     5728.45     6559.34    472.04 o 
  -8   4   9     1025.42      660.38    150.39 o 
  -7   4   9      146.97      298.22    140.44 o 
  -6   4   9    37154.93    34186.17    941.25 o 
  -5   4   9      213.49      382.96    117.11 o 
  -4   4   9    11283.23    11349.68    313.69 o 
  -3   4   9     5937.23     5837.16    229.95 o 
  -2   4   9    10721.60     9448.91    193.69 o 
  -1   4   9    19956.48    19745.77    497.25 o 
   0   4   9     4681.61     4431.96    143.74 o 
   1   4   9    11790.42    11262.39    247.26 o 
   2   4   9      755.97      810.09    105.16 o 
   3   4   9    16211.33    15601.45    424.55 o 
   4   4   9     2164.03     2129.49    218.37 o 
   5   4   9     7146.77     6833.58    347.29 o 
   6   4   9     4766.84     4696.98    316.60 o 
   7   4   9      918.12     1119.25    205.42 o 
 -10   5   9     7819.53     8683.98    434.26 o 
  -9   5   9     1818.97     1793.56    225.39 o 
  -8   5   9      252.08      562.38    142.56 o 
  -7   5   9    18168.65    15862.87    553.33 o 
  -6   5   9     1272.39     1690.58    190.19 o 
  -5   5   9    22414.83    21576.64    656.71 o 
  -4   5   9     5970.15     6830.06    294.12 o 
  -3   5   9    22070.71    20767.32    487.02 o 
  -2   5   9     6357.92     6558.15    219.66 o 
  -1   5   9     8976.69     8471.68    192.75 o 
   0   5   9    36267.58    36196.74    611.64 o 
   1   5   9      122.30      161.97     57.18 o 
   2   5   9    12382.83    12028.46    302.29 o 
   3   5   9      955.48     1042.18    109.90 o 
   4   5   9    14323.32    14920.45    429.22 o 
   5   5   9     7060.66     7006.69    355.42 o 
   6   5   9     2104.17     1994.21    274.85 o 
   7   5   9     3153.57     2684.61    272.99 o 
  -9   6   9     1548.11     1769.18    220.63 o 
  -8   6   9     7675.85     6672.67    368.08 o 
  -7   6   9     4678.17     5814.64    328.92 o 
  -6   6   9    15106.38    14215.56    570.12 o 
  -5   6   9      592.44      720.51    144.25 o 
  -4   6   9    15438.90    15433.73    408.39 o 
  -3   6   9     6642.32     6857.88    237.01 o 
  -2   6   9    27857.76    26518.16    600.02 o 
  -1   6   9     7204.26     7031.41    250.69 o 
   0   6   9      185.12      288.31     70.45 o 
   1   6   9    36124.11    37123.86    622.12 o 
   2   6   9     2131.66     2222.51    139.14 o 
   3   6   9     9092.90     8748.02    263.21 o 
   4   6   9     6350.67     6445.51    237.69 o 
   5   6   9    15994.97    15623.60    565.26 o 
   6   6   9     3584.46     3811.71    516.73 o 
  -9   7   9     2991.88     2678.40    264.34 o 
  -8   7   9     3064.86     3940.40    292.57 o 
  -7   7   9     7706.53     7308.92    362.36 o 
  -6   7   9     3264.25     3620.89    263.70 o 
  -5   7   9    11924.51    11277.09    440.81 o 
  -4   7   9     2117.35     2147.48    163.20 o 
  -3   7   9    13212.17    12536.16    355.95 o 
  -2   7   9     2955.17     2935.66    167.15 o 
  -1   7   9    12261.44    11447.34    286.05 o 
   0   7   9    21669.00    21321.59    453.46 o 
   1   7   9       78.55      172.58     76.04 o 
   2   7   9    23288.53    23325.57    495.26 o 
   3   7   9       85.65       72.59     83.32 o 
   4   7   9    14182.85    14264.99    374.34 o 
   5   7   9     7063.99     7284.80    340.67 o 
   6   7   9     4703.06     4724.72    327.55 o 
  -8   8   9     1603.10     1543.70    214.73 o 
  -7   8   9     3872.92     4716.65    622.65 o 
  -6   8   9    15944.26    15595.68    556.94 o 
  -5   8   9      101.06      245.14     99.58 o 
  -4   8   9     9264.76     8934.90    307.11 o 
  -3   8   9     4292.34     4245.18    365.33 o 
  -2   8   9    13832.56    12301.25    360.87 o 
  -1   8   9    11670.75    11167.91    290.28 o 
   0   8   9     4279.51     4076.94    222.93 o 
   1   8   9    20596.78    19853.17    449.70 o 
   2   8   9      828.09     1069.50    139.63 o 
   3   8   9    14420.80    14086.89    366.57 o 
   4   8   9     1456.61     1471.80    185.71 o 
   5   8   9    10065.89    10937.18    385.00 o 
   6   8   9     4422.44     3889.75    249.86 o 
  -8   9   9     1212.94     1359.21    206.44 o 
  -7   9   9     7274.77     7660.40    386.20 o 
  -6   9   9     1942.98     2718.34    253.00 o 
  -5   9   9     9180.65     9458.79    335.80 o 
  -4   9   9     2396.66     2325.51    177.36 o 
  -3   9   9    13518.04    12448.97    498.97 o 
  -2   9   9     3596.81     3871.93    220.90 o 
  -1   9   9    11523.11    11032.86    387.62 o 
   0   9   9    21530.79    20042.27    448.83 o 
   1   9   9     2903.96     2929.15    171.91 o 
   2   9   9     9474.20     8849.04    327.40 o 
   3   9   9      608.35      597.70    167.74 o 
   4   9   9    13755.29    14778.04    397.57 o 
   5   9   9     2425.14     2682.90    217.09 o 
  -7  10   9     1706.85     1748.73    230.70 o 
  -6  10   9     8483.51     8630.01    530.75 o 
  -5  10   9       71.15      150.08    110.06 o 
  -4  10   9     7676.23     8110.33    307.92 o 
  -3  10   9     2852.48     2817.34    192.77 o 
  -2  10   9    10098.02     9863.59    335.41 o 
  -1  10   9     7456.91     6769.81    321.17 o 
   0  10   9     2127.87     2222.96    154.26 o 
   1  10   9     6497.70     6501.74    277.94 o 
   2  10   9       65.23      128.87    164.74 o 
   3  10   9     8320.92     8727.18    375.87 o 
   4  10   9      323.13      338.53    114.37 o 
   5  10   9     2691.44     2963.39    235.96 o 
  -7  11   9     2087.50     1843.84    350.70 o 
  -6  11   9     1442.83     1406.62    436.97 o 
  -5  11   9     2869.40     3251.00    225.52 o 
  -4  11   9       80.04      298.87    115.63 o 
  -3  11   9     4311.74     4341.55    243.68 o 
  -2  11   9      634.21      586.01    126.66 o 
  -1  11   9     1825.42     1953.55    175.78 o 
   0  11   9     3794.50     3514.68    200.78 o 
   1  11   9       51.45      112.22    114.11 o 
   2  11   9     4652.05     4786.38    406.60 o 
   3  11   9       27.22      181.73    128.98 o 
   4  11   9     1181.57     1488.38    229.05 o 
  -6  12   9      109.75      333.01    269.76 o 
  -5  12   9       18.14       56.01    118.81 o 
  -4  12   9     1586.23     1770.47    187.76 o 
  -3  12   9        8.40       58.40    112.69 o 
  -2  12   9      914.73     1139.25    157.75 o 
  -1  12   9       66.89      148.98    111.46 o 
   0  12   9       20.82       69.43    117.39 o 
   1  12   9     3446.09     3412.57    233.41 o 
   2  12   9      903.64     1116.85    247.70 o 
   3  12   9       39.47      103.85    135.01 o 
  -5  13   9      221.50      433.23    219.03 o 
  -4  13   9      271.98      269.74    134.25 o 
  -3  13   9      105.54      -51.90    196.56 o 
  -2  13   9      187.09      288.12    129.90 o 
  -1  13   9      267.69      323.18    136.05 o 
   0  13   9       32.40       58.19    154.16 o 
   1  13   9      172.40      -21.77    132.66 o 
   2  13   9       71.09      122.97    144.66 o 
  -2  14   9      731.35      862.88    163.98 o 
  -1  14   9       13.91       87.11    259.89 o 
   0  14   9      348.72      542.80    260.36 o 
 -10   0  10    12157.95    12377.51    657.72 o 
  -9   0  10      640.37     1340.02    235.78 o 
  -8   0  10     4772.78     4252.24    341.62 o 
  -7   0  10     2778.44     2820.32    265.53 o 
  -6   0  10    39650.93    41526.62   1452.12 o 
  -5   0  10     3769.90     3690.33    286.98 o 
  -4   0  10      229.85      344.59     92.30 o 
  -3   0  10    61185.69    60802.13   1632.16 o 
  -2   0  10    10520.19     9631.48    252.55 o 
  -1   0  10    24035.93    23542.08    511.82 o 
   0   0  10    14537.40    15077.44    367.79 o 
   1   0  10    32615.90    32438.10    765.70 o 
   2   0  10     8861.77     8556.51    499.04 o 
   3   0  10     2911.37     2331.84    282.28 o 
   4   0  10    20606.32    21509.02    961.76 o 
   5   0  10      148.86     -141.22    182.08 o 
   6   0  10    12886.54    13021.61    750.09 o 
   7   0  10      448.74      599.48    266.63 o 
 -10   1  10     1610.37     2779.07    230.00 o 
  -9   1  10    10383.37     9568.96    380.40 o 
  -8   1  10       97.84      175.49    130.10 o 
  -7   1  10    10846.74    10203.32    363.46 o 
  -6   1  10     3973.71     3707.94    299.82 o 
  -5   1  10    13293.19    13065.84    346.33 o 
  -4   1  10    27895.64    28492.14    801.08 o 
  -3   1  10      204.35      456.64     63.09 o 
  -2   1  10    27362.38    26270.51    391.85 o 
  -1   1  10      582.24      471.59     61.51 o 
   0   1  10    31552.01    31256.10    464.81 o 
   1   1  10    13653.61    13817.22    250.00 o 
   2   1  10    13508.95    13277.60    310.85 o 
   3   1  10     7685.18     7765.09    273.91 o 
   4   1  10     4127.90     4705.09    665.94 o 
   5   1  10    22698.49    23163.23    744.06 o 
   6   1  10      674.52      742.30    186.29 o 
   7   1  10     7270.38     6655.06    396.69 o 
 -10   2  10    10530.77    10482.50    423.86 o 
  -9   2  10       16.23      477.71    132.14 o 
  -8   2  10     4735.14     4730.55    399.39 o 
  -7   2  10      964.47      875.39    129.35 o 
  -6   2  10     8712.58     8108.21    264.85 o 
  -5   2  10    11854.26    11891.76    328.38 o 
  -4   2  10     4526.95     4533.76    182.39 o 
  -3   2  10    15577.62    14377.40    603.43 o 
  -2   2  10     3089.76     2924.21    105.06 o 
  -1   2  10    30492.59    29942.44    442.55 o 
   0   2  10     7274.43     7681.82    164.03 o 
   1   2  10    25181.88    24277.96    388.94 o 
   2   2  10     6138.71     6066.35    231.60 o 
   3   2  10     5488.91     5024.54    225.13 o 
   4   2  10    14993.82    14702.50    527.25 o 
   5   2  10      157.34      334.50    188.19 o 
   6   2  10     8972.21     9299.50    610.05 o 
   7   2  10     1025.63     1099.35    225.14 o 
 -10   3  10      525.68     1465.89    289.64 o 
  -9   3  10     6206.13     6155.41    452.47 o 
  -8   3  10      756.49      516.66    180.36 o 
  -7   3  10    10780.34    11179.07    439.13 o 
  -6   3  10     1330.97     1454.82    123.85 o 
  -5   3  10     5851.68     5916.54    216.04 o 
  -4   3  10    22094.42    22132.18    939.43 o 
  -3   3  10     2312.76     2392.66    108.70 o 
  -2   3  10     7699.63     7324.74    172.33 o 
  -1   3  10     1570.16     1647.27     74.64 o 
   0   3  10    22008.39    21381.98    340.36 o 
   1   3  10     7672.26     7502.74    188.11 o 
   2   3  10     4814.08     5015.58    213.31 o 
   3   3  10     4375.83     4020.63    310.34 o 
   4   3  10      955.06      993.20    136.68 o 
   5   3  10    18047.12    17841.68    625.76 o 
   6   3  10       75.07      203.93    193.82 o 
   7   3  10      733.67      786.44    218.25 o 
 -10   4  10     4730.46     5947.54    376.90 o 
  -9   4  10       25.45      119.42    248.31 o 
  -8   4  10     2542.28     2855.63    252.34 o 
  -7   4  10     2627.59     2164.34    220.30 o 
  -6   4  10    17651.32    18784.55    611.46 o 
  -5   4  10     2237.16     2807.69    456.85 o 
  -4   4  10      782.63      729.25    133.78 o 
  -3   4  10    10465.31    10254.09    292.62 o 
  -2   4  10      379.15      361.54     83.73 o 
  -1   4  10     8202.79     7722.47    179.55 o 
   0   4  10     3896.56     3834.68    343.92 o 
   1   4  10     4272.22     4158.73    167.79 o 
   2   4  10     6649.84     6145.29    263.68 o 
   3   4  10      732.02      798.99    173.27 o 
   4   4  10     6602.41     6769.28    279.00 o 
   5   4  10       37.86      228.79    141.78 o 
   6   4  10     3231.75     3824.99    641.28 o 
  -9   5  10     1603.30     1873.55    274.61 o 
  -8   5  10       55.15       98.75    124.13 o 
  -7   5  10     1813.45     2329.16    228.64 o 
  -6   5  10     3159.41     3280.96    250.66 o 
  -5   5  10     9164.09     9182.46    386.95 o 
  -4   5  10      632.09      922.33    149.74 o 
  -3   5  10      818.12      969.32    191.35 o 
  -2   5  10     6191.16     5737.93    174.03 o 
  -1   5  10     1969.74     2017.89     95.24 o 
   0   5  10     1046.23     1021.76     80.46 o 
   1   5  10     2829.50     2775.34    148.60 o 
   2   5  10     1034.74     1133.86    110.65 o 
   3   5  10     3651.55     3438.40    204.06 o 
   4   5  10     2178.61     2485.21    190.52 o 
   5   5  10      938.73     1191.22    188.24 o 
   6   5  10     1574.03     1837.98    235.24 o 
  -9   6  10      194.80      223.24    159.07 o 
  -8   6  10       60.30      154.51    133.60 o 
  -7   6  10      351.01      321.06    139.92 o 
  -6   6  10     1467.44     1531.92    196.98 o 
  -5   6  10      684.56      654.56    144.05 o 
  -4   6  10        4.47      -92.71     92.71 o 
  -3   6  10     1544.64     1416.90    128.12 o 
  -2   6  10     1887.82     1368.57    152.84 o 
  -1   6  10      530.53      567.98     77.50 o 
   0   6  10        1.21      -30.32     51.38 o 
   1   6  10      734.93      703.18     84.43 o 
   2   6  10      341.66      278.09     83.96 o 
   3   6  10      217.80      192.59     87.29 o 
   4   6  10      245.31       66.68    105.94 o 
   5   6  10       57.44        5.40    130.63 o 
   6   6  10      543.73      587.10    175.46 o 
  -9   7  10      234.32      281.63    250.34 o 
  -8   7  10      268.38       96.49    133.52 o 
  -7   7  10      288.32      258.09    133.28 o 
  -6   7  10     1273.11      751.89    159.91 o 
  -5   7  10      551.61      818.47    297.94 o 
  -4   7  10      279.82       80.99     84.79 o 
  -3   7  10      383.52      571.53     96.05 o 
  -2   7  10      904.29      615.43    101.98 o 
  -1   7  10      157.80      161.55     83.23 o 
   0   7  10        8.39       11.06     92.01 o 
   1   7  10     2044.33     2295.34    128.54 o 
   2   7  10     1325.60     1487.60    126.82 o 
   3   7  10       47.65       38.58     83.32 o 
   4   7  10       19.55       42.73    117.78 o 
   5   7  10        6.74       71.58    141.34 o 
   6   7  10       16.35      129.67    295.98 o 
  -8   8  10      210.57       84.52    139.96 o 
  -7   8  10     1617.29     1274.12    237.58 o 
  -6   8  10     7167.93     6368.13   1180.01 o 
  -5   8  10      257.40      201.71    211.59 o 
  -4   8  10      207.45      305.52    119.84 o 
  -3   8  10     8498.16     7890.92    285.67 o 
  -2   8  10     1683.18     1587.25    239.57 o 
  -1   8  10     1998.42     2002.12    161.49 o 
   0   8  10     2651.59     2540.30    191.95 o 
   1   8  10     4017.67     4130.28    556.41 o 
   2   8  10     1101.08     1218.06    124.27 o 
   3   8  10     1354.30     1454.75    164.92 o 
   4   8  10     1708.78     1961.95    278.00 o 
   5   8  10       64.04      174.39    121.09 o 
  -8   9  10      448.18      361.92    167.62 o 
  -7   9  10     2803.87     2480.33    264.62 o 
  -6   9  10      850.18      950.04    186.30 o 
  -5   9  10     3792.49     3448.12    283.20 o 
  -4   9  10     2211.16     2037.29    180.02 o 
  -3   9  10       33.08      197.83     98.48 o 
  -2   9  10     9740.49     8192.04    300.82 o 
  -1   9  10      197.58       66.27     98.85 o 
   0   9  10     5752.36     5590.79    220.21 o 
   1   9  10     4311.99     4673.80    213.43 o 
   2   9  10     3103.65     3289.06    273.11 o 
   3   9  10     2298.06     2400.35    172.90 o 
   4   9  10      598.56      862.99    134.28 o 
   5   9  10     6645.33     6797.59    319.48 o 
  -7  10  10      449.68      645.12    178.24 o 
  -6  10  10     3967.17     4015.52    312.94 o 
  -5  10  10     5300.57     4875.52    374.11 o 
  -4  10  10     1687.31     1885.89    211.17 o 
  -3  10  10     3358.51     3253.61    441.51 o 
  -2  10  10      158.82      110.90     98.71 o 
  -1  10  10     9169.29     8862.92    434.39 o 
   0  10  10     1164.81     1454.03    172.23 o 
   1  10  10     3592.33     3793.49    231.81 o 
   2  10  10     2665.33     2618.66    254.26 o 
   3  10  10     1224.74     1311.62    168.42 o 
   4  10  10     8220.32     8395.89    301.13 o 
  -6  11  10     1812.69     1644.43    235.09 o 
  -5  11  10     3429.02     3374.03    312.81 o 
  -4  11  10    11386.17    10785.48    388.16 o 
  -3  11  10      507.33      817.98    145.55 o 
  -2  11  10     5535.38     5374.84    270.82 o 
  -1  11  10        6.34      164.68    111.92 o 
   0  11  10     7925.82     7494.47    312.33 o 
   1  11  10     4606.45     4874.57    264.55 o 
   2  11  10     2932.77     3229.57    237.64 o 
   3  11  10     2102.21     1505.81    273.44 o 
  -5  12  10     4116.46     4635.40    700.07 o 
  -4  12  10      266.71      281.21    132.22 o 
  -3  12  10    12360.30    11702.67    406.90 o 
  -2  12  10      729.46      668.71    143.08 o 
  -1  12  10    11570.08    10903.99    386.97 o 
   0  12  10     1973.90     1928.15    194.28 o 
   1  12  10     6275.37     5834.67    363.19 o 
   2  12  10     3284.82     3094.93    239.42 o 
  -4  13  10     4255.70     4647.70    280.73 o 
  -3  13  10       77.01      240.35    141.06 o 
  -2  13  10    14659.69    13008.87    437.34 o 
  -1  13  10      588.85      920.84    165.65 o 
   0  13  10     8109.84     7362.35    411.08 o 
   1  13  10     6311.47     7016.53    734.43 o 
 -10   1  11     1849.95     1558.72    195.23 o 
  -9   1  11     2042.68     2282.13    238.60 o 
  -8   1  11       31.76      156.54     98.99 o 
  -7   1  11      449.51      424.14    141.69 o 
  -6   1  11     2879.43     2592.63    161.51 o 
  -5   1  11      192.90      236.46     88.17 o 
  -4   1  11     1324.92     1527.63    109.21 o 
  -3   1  11       51.67       31.36     51.14 o 
  -2   1  11      133.28      211.17     56.90 o 
  -1   1  11     2381.65     2384.05     90.48 o 
   0   1  11     1186.80     1214.00     73.25 o 
   1   1  11      575.67      736.62     67.79 o 
   2   1  11     4951.46     4922.57    184.99 o 
   3   1  11     2816.95     3126.09    190.53 o 
   4   1  11       15.84      -84.29    115.79 o 
   5   1  11      239.61      154.34    143.35 o 
   6   1  11      938.36     1328.88    236.17 o 
 -10   2  11     3043.11     3345.58    378.41 o 
  -9   2  11      692.81      964.89    238.76 o 
  -8   2  11       25.85      104.19     98.86 o 
  -7   2  11     3380.26     3203.52    183.01 o 
  -6   2  11      340.88      414.04     94.34 o 
  -5   2  11     4643.54     4557.33    201.55 o 
  -4   2  11     1547.66     1734.06    131.53 o 
  -3   2  11     2390.29     2282.75    121.27 o 
  -2   2  11     1190.28     1265.18     77.64 o 
  -1   2  11     2073.68     2069.99     86.18 o 
   0   2  11     5044.37     5072.81    134.73 o 
   1   2  11        3.65       51.03     56.75 o 
   2   2  11     2144.96     2417.21    153.36 o 
   3   2  11     1114.59     1041.11    135.66 o 
   4   2  11     5880.56     6278.99    332.70 o 
   5   2  11     1511.03     1520.69    216.77 o 
   6   2  11      687.57      475.72    181.89 o 
  -9   3  11     1163.13     1642.54    218.54 o 
  -8   3  11     2578.60     2250.78    414.73 o 
  -7   3  11      580.95      772.10    159.82 o 
  -6   3  11     6343.87     5645.40    308.82 o 
  -5   3  11      147.22      260.73    112.37 o 
  -4   3  11     7227.08     6382.58    344.91 o 
  -3   3  11     7836.70     7954.01    262.50 o 
  -2   3  11     9138.73     8316.76    193.27 o 
  -1   3  11     2454.75     2894.75    122.72 o 
   0   3  11      736.43      728.55     72.50 o 
   1   3  11    24044.63    23770.33    427.41 o 
   2   3  11       77.31      -38.04     81.76 o 
   3   3  11     3752.05     4157.05    221.39 o 
   4   3  11     2859.03     2860.07    258.13 o 
   5   3  11     6993.80     7387.59    383.82 o 
   6   3  11     2349.47     2394.58    270.68 o 
  -9   4  11     4828.70     4313.39    323.51 o 
  -8   4  11     1556.46     2099.23    407.38 o 
  -7   4  11     5430.23     4873.32    436.50 o 
  -6   4  11     3367.58     3731.39    566.76 o 
  -5   4  11    15559.02    15246.06    676.35 o 
  -4   4  11     3855.10     4517.01    314.85 o 
  -3   4  11     8847.08     8454.97    317.39 o 
  -2   4  11     3657.50     3453.37    136.14 o 
  -1   4  11    10425.18     9795.54    360.89 o 
   0   4  11    13101.41    13043.36    356.88 o 
   1   4  11      181.86      163.28     75.23 o 
   2   4  11    17770.32    17214.59    479.71 o 
   3   4  11       15.59      112.09    100.99 o 
   4   4  11     6351.96     7002.03    294.21 o 
   5   4  11     5870.30     6551.48    365.50 o 
   6   4  11     3052.65     2961.98    290.10 o 
  -9   5  11     3866.65     4433.77    333.74 o 
  -8   5  11     9506.91     7475.32    388.74 o 
  -7   5  11     1082.26     1510.11    202.47 o 
  -6   5  11    14647.88    13813.25    520.56 o 
  -5   5  11      995.31     1009.69    167.66 o 
  -4   5  11    11810.71    11233.17    438.61 o 
  -3   5  11     8679.31     7911.33    263.54 o 
  -2   5  11    13655.18    12625.52    355.93 o 
  -1   5  11     3163.63     3180.26    174.77 o 
   0   5  11      513.63      623.54     87.46 o 
   1   5  11    27290.81    26905.99    584.61 o 
   2   5  11       25.21       96.11     94.65 o 
   3   5  11     4718.10     5496.80    256.98 o 
   4   5  11     2120.65     2210.05    192.31 o 
   5   5  11    10610.16    11991.22    500.12 o 
   6   5  11     4172.59     4044.16    317.67 o 
  -9   6  11     2823.17     2294.79    264.65 o 
  -8   6  11       91.84      228.52    142.40 o 
  -7   6  11    13070.80    11056.23    472.53 o 
  -6   6  11     2176.65     3209.68    270.21 o 
  -5   6  11    15949.52    14784.26   1258.21 o 
  -4   6  11     3729.38     4211.80    281.78 o 
  -3   6  11     7561.44     5991.23    234.46 o 
  -2   6  11     3563.28     3331.19    183.20 o 
  -1   6  11     7182.31     6821.04    378.34 o 
   0   6  11    22390.15    20955.56    398.22 o 
   1   6  11      860.03      828.25     94.54 o 
   2   6  11    10792.59    10991.79    304.64 o 
   3   6  11       59.49      123.27    104.96 o 
   4   6  11    13811.63    14028.99    442.84 o 
   5   6  11     5049.46     5294.64    342.91 o 
  -8   7  11      769.17      879.46    302.09 o 
  -7   7  11       37.73      318.20    153.32 o 
  -6   7  11    15310.12    14435.32    555.36 o 
  -5   7  11      981.30     1413.89    202.83 o 
  -4   7  11    14369.03    13602.34    886.77 o 
  -3   7  11     8712.13     8010.63    286.43 o 
  -2   7  11    10870.84     9275.07    614.20 o 
  -1   7  11    15006.09    14264.33    719.91 o 
   0   7  11     8101.68     7396.79    272.26 o 
   1   7  11    23431.04    24102.80    461.17 o 
   2   7  11      410.53      680.93    109.04 o 
   3   7  11    12242.92    12193.46    343.12 o 
   4   7  11      986.72      952.15    155.23 o 
   5   7  11     6782.89     7414.21    397.93 o 
  -8   8  11     1041.56     1955.26    245.26 o 
  -7   8  11     4444.16     4535.11    614.59 o 
  -6   8  11     2688.78     3463.59    293.26 o 
  -5   8  11    15582.67    15298.20    572.76 o 
  -4   8  11     5598.74     5649.91    398.22 o 
  -3   8  11    14071.38    13065.05    564.59 o 
  -2   8  11     4267.79     4397.81    224.47 o 
  -1   8  11    12295.34    11249.82    385.30 o 
   0   8  11    17948.15    17398.17    694.24 o 
   1   8  11      213.60      163.48     78.83 o 
   2   8  11    17081.02    17761.76    428.36 o 
   3   8  11      115.01       85.93     96.95 o 
   4   8  11     7136.55     7077.68    272.20 o 
  -7   9  11     1346.88     1561.65    273.12 o 
  -6   9  11     6819.62     7034.79    395.79 o 
  -5   9  11        2.66       31.37    131.81 o 
  -4   9  11    11796.26    11310.64    595.17 o 
  -3   9  11     6234.89     5491.29    393.56 o 
  -2   9  11    13131.90    12819.02    401.56 o 
  -1   9  11     1147.81     1200.47    147.74 o 
   0   9  11      196.48       99.15    105.78 o 
   1   9  11    25224.75    25105.44    538.90 o 
   2   9  11      751.77      737.19    118.38 o 
   3   9  11     1639.58     1458.60    147.74 o 
   4   9  11     4697.81     4468.41    237.06 o 
  -7  10  11     3408.78     3918.23    551.10 o 
  -6  10  11       50.85      467.25    319.54 o 
  -5  10  11     8881.41     8586.75    434.77 o 
  -4  10  11     1301.89     1428.83    217.83 o 
  -3  10  11     3680.07     3425.58    273.52 o 
  -2  10  11     1958.72     2054.67    182.82 o 
  -1  10  11     2612.28     2533.80    197.67 o 
   0  10  11     7498.21     8048.28    428.29 o 
   1  10  11       44.29      155.19    142.87 o 
   2  10  11     4134.35     4765.08    275.60 o 
   3  10  11       81.87      186.68    115.99 o 
  -6  11  11     2069.73     2501.45    280.45 o 
  -5  11  11       14.42      112.22    161.81 o 
  -4  11  11     3745.51     4070.99    278.03 o 
  -3  11  11     1006.08     1077.00    161.05 o 
  -2  11  11      808.18      898.75    145.54 o 
  -1  11  11     5352.57     5280.46    276.43 o 
   0  11  11     1488.90     1364.89    176.05 o 
   1  11  11     2381.34     2341.17    245.98 o 
   2  11  11      954.26     1369.68    239.85 o 
  -5  12  11      919.22      753.09    297.55 o 
  -4  12  11       53.39       32.70    126.49 o 
  -3  12  11      278.35      272.46    138.73 o 
  -2  12  11      201.49      409.50    132.40 o 
  -1  12  11      313.71      515.68    143.16 o 
   0  12  11     1216.49     1450.05    182.11 o 
   1  12  11      112.21      215.57    170.85 o 
  -2  13  11       82.84      157.24    131.58 o 
  -1  13  11        0.88     -203.69    203.69 o 
  -9   0  12     9689.06     9242.19    546.87 o 
  -8   0  12      997.56     1042.71    233.12 o 
  -7   0  12     5764.27     6724.67    433.05 o 
  -6   0  12     2656.25     2617.79    214.05 o 
  -5   0  12    16270.47    15096.21    504.48 o 
  -4   0  12    36946.13    36434.65   1172.65 o 
  -3   0  12     2092.01     1954.63    176.19 o 
  -2   0  12    18230.28    16595.86    615.92 o 
  -1   0  12       23.02      123.85     86.90 o 
   0   0  12    30783.12    31381.28    682.78 o 
   1   0  12    15845.86    15668.08    514.06 o 
   2   0  12    12030.76    11725.82    435.17 o 
   3   0  12     5814.56     5715.63    441.19 o 
   4   0  12      102.23      -99.57    196.33 o 
   5   0  12    26437.57    27459.02   1237.16 o 
   6   0  12      502.80      577.56    273.51 o 
  -9   1  12      412.17     1208.81    175.42 o 
  -8   1  12     6180.93     5846.30    296.41 o 
  -7   1  12     4235.07     3329.88    194.17 o 
  -6   1  12    11821.73    11937.49    356.02 o 
  -5   1  12    14150.95    13413.39    328.78 o 
  -4   1  12     5432.33     5428.87    192.01 o 
  -3   1  12    21765.28    21892.15    451.16 o 
  -2   1  12        8.66       48.35     74.71 o 
  -1   1  12    24859.20    24840.01    434.14 o 
   0   1  12     1442.22     1764.25     92.09 o 
   1   1  12    17574.21    17766.49    351.47 o 
   2   1  12    12548.71    11952.18    310.61 o 
   3   1  12     2702.01     2894.23    211.48 o 
   4   1  12    14847.18    14866.51   1141.26 o 
   5   1  12      101.60      161.27    167.05 o 
   6   1  12    10604.35    10512.42    497.12 o 
  -9   2  12     9094.54     9505.53    594.62 o 
  -8   2  12     2230.27     1910.34    219.42 o 
  -7   2  12     4655.01     5312.63    395.01 o 
  -6   2  12     5299.84     5166.04    233.20 o 
  -5   2  12    16334.24    16137.17    627.82 o 
  -4   2  12    12472.86    12140.56    302.80 o 
  -3   2  12     1184.87     1609.76    114.25 o 
  -2   2  12    27994.34    27411.11    605.31 o 
  -1   2  12      193.34      144.04     85.08 o 
   0   2  12    13626.55    13050.68    276.12 o 
   1   2  12    13817.88    14263.46    303.24 o 
   2   2  12     3143.08     3251.98    279.64 o 
   3   2  12     5943.45     6037.61    264.22 o 
   4   2  12      871.15      958.88    254.34 o 
   5   2  12    10967.90    11188.09    493.39 o 
   6   2  12      963.66      880.52    213.97 o 
  -9   3  12      117.04      682.05    182.96 o 
  -8   3  12     2139.95     2707.13    259.21 o 
  -7   3  12     5708.44     4458.09    300.45 o 
  -6   3  12    11275.37    12119.69    623.20 o 
  -5   3  12     1080.36     1082.12    171.22 o 
  -4   3  12      164.02      352.01     91.01 o 
  -3   3  12    21054.44    21257.89    741.92 o 
  -2   3  12      490.66      470.99    126.62 o 
  -1   3  12     6696.43     6371.19    245.32 o 
   0   3  12     4612.91     4443.85    175.68 o 
   1   3  12     9102.15     8988.49    254.00 o 
   2   3  12     7410.07     8289.35    299.56 o 
   3   3  12     1767.71     2033.10    179.01 o 
   4   3  12     4956.93     5387.05    332.96 o 
   5   3  12       78.89      232.13    160.95 o 
  -9   4  12     3565.40     4448.87    333.47 o 
  -8   4  12      726.86      900.19    185.47 o 
  -7   4  12     2367.86     2782.40    575.29 o 
  -6   4  12       67.46       59.31    114.86 o 
  -5   4  12     1961.80     2203.30    225.49 o 
  -4   4  12     6928.13     7189.53    426.63 o 
  -3   4  12       46.04       88.42     70.84 o 
  -2   4  12     3377.61     3059.01    164.45 o 
  -1   4  12      150.94       99.79     75.92 o 
   0   4  12     5272.27     4805.09    256.95 o 
   1   4  12     6185.14     6122.98    315.51 o 
   2   4  12     3640.63     3584.26    209.52 o 
   3   4  12     1186.03     1236.35    152.84 o 
   4   4  12      169.80      362.55    126.91 o 
   5   4  12     4843.46     5626.12    926.93 o 
  -9   5  12      136.69      179.29    237.27 o 
  -8   5  12     4491.87     4233.80    317.86 o 
  -7   5  12      513.88      529.31    164.40 o 
  -6   5  12      227.60      351.77    152.38 o 
  -5   5  12     2991.76     3237.71    314.14 o 
  -4   5  12     1751.80     1882.51    212.64 o 
  -3   5  12       70.14      116.17    104.90 o 
  -2   5  12      484.77      494.14    103.50 o 
  -1   5  12     2237.99     2121.17    156.40 o 
   0   5  12       15.23      -11.56     89.56 o 
   1   5  12     2396.35     2370.67    152.53 o 
   2   5  12     1166.83     1223.96    148.68 o 
   3   5  12      595.28      695.50    134.60 o 
   4   5  12     2302.77     2887.23    219.13 o 
   5   5  12      102.89      290.80    161.85 o 
  -8   6  12        1.08      -13.66    227.56 o 
  -7   6  12     1794.94     2114.33    326.90 o 
  -6   6  12      991.10      908.78    186.14 o 
  -5   6  12      271.24      257.77    155.70 o 
  -4   6  12     1337.37     1603.37    205.33 o 
  -3   6  12     2050.94     1457.76    191.32 o 
  -2   6  12       66.99       90.26     79.23 o 
  -1   6  12        1.64       47.38     86.76 o 
   0   6  12      729.60      787.56    132.97 o 
   1   6  12      598.41      698.93    105.60 o 
   2   6  12      218.68      104.02    123.75 o 
   3   6  12       32.38       52.44    112.00 o 
   4   6  12      131.50       77.48    123.91 o 
   5   6  12     1504.07     1858.26    238.84 o 
  -8   7  12      110.11      213.17    150.10 o 
  -7   7  12      121.15      120.86    151.40 o 
  -6   7  12       36.45      399.71    154.73 o 
  -5   7  12      447.35      417.55    171.51 o 
  -4   7  12      115.01      204.20    129.18 o 
  -3   7  12       22.65      269.24    130.56 o 
  -2   7  12     1144.33     1248.94    139.47 o 
  -1   7  12       44.21      114.89     93.14 o 
   0   7  12        5.85       62.23     96.03 o 
   1   7  12      348.15      370.81     88.68 o 
   2   7  12       50.45       69.94     93.46 o 
   3   7  12       58.59       47.91    120.08 o 
   4   7  12       56.86      151.69    131.60 o 
  -8   8  12      198.11      217.78    213.71 o 
  -7   8  12      932.33      600.77    187.43 o 
  -6   8  12      129.91      220.19    153.31 o 
  -5   8  12      392.46      462.96    166.76 o 
  -4   8  12     3463.56     3183.28    283.13 o 
  -3   8  12      120.19      259.05    143.85 o 
  -2   8  12      744.45      748.18    125.19 o 
  -1   8  12      439.29      514.48    121.81 o 
   0   8  12     2720.55     2370.91    190.44 o 
   1   8  12     1435.73     1571.56    168.91 o 
   2   8  12      818.48     1128.52    166.41 o 
   3   8  12      168.34      276.39    114.25 o 
   4   8  12      387.80      402.38    141.73 o 
  -7   9  12     1052.19      987.64    511.65 o 
  -6   9  12     2397.92     2782.08    285.55 o 
  -5   9  12     1601.13     1346.92    220.14 o 
  -4   9  12      519.15      675.24    196.64 o 
  -3   9  12     7788.72     6660.12    514.92 o 
  -2   9  12      108.89      205.96    131.06 o 
  -1   9  12     3400.13     3470.47    449.31 o 
   0   9  12     2716.72     2738.05    210.05 o 
   1   9  12     3765.54     3935.20    252.25 o 
   2   9  12     2811.60     3025.11    185.59 o 
   3   9  12      173.64      193.83    112.13 o 
  -6  10  12     2470.62     2251.02    278.64 o 
  -5  10  12     4354.11     5430.91    530.51 o 
  -4  10  12     3870.43     3750.79    323.55 o 
  -3  10  12      803.80     1111.87    220.42 o 
  -2  10  12     8773.66     7756.61    320.79 o 
  -1  10  12      170.49      381.55    129.51 o 
   0  10  12     3016.48     2766.59    243.96 o 
   1  10  12     6314.45     6580.82    443.85 o 
   2  10  12     2533.42     2892.92    189.64 o 
  -5  11  12      691.75      457.12    318.29 o 
  -4  11  12       62.64      158.87    165.71 o 
  -3  11  12    14095.78    13503.42    685.88 o 
  -2  11  12      803.39      976.21    155.57 o 
  -1  11  12     2294.39     2356.55    209.92 o 
   0  11  12     2584.42     2574.87    223.89 o 
   1  11  12     6960.07     6437.90    383.85 o 
  -3  12  12      221.68      474.00    253.13 o 
  -2  12  12     6243.05     5763.82    305.22 o 
  -1  12  12       32.01       66.17    123.33 o 
   0  12  12     7076.41     7427.42    413.46 o 
  -9   1  13      417.25      344.91    207.76 o 
  -8   1  13      291.71      505.48    149.31 o 
  -7   1  13       55.32      112.14     94.92 o 
  -6   1  13        6.25       -4.90     72.10 o 
  -5   1  13      267.28      257.28     83.40 o 
  -4   1  13       20.51        7.63     69.44 o 
  -3   1  13      387.73      348.11     80.82 o 
  -2   1  13      345.39      386.64     80.24 o 
  -1   1  13      104.07      192.18     75.63 o 
   0   1  13     1791.36     1884.88    113.38 o 
   1   1  13      446.74      586.54     87.29 o 
   2   1  13     4105.37     4217.34    217.48 o 
   3   1  13       59.48        0.49    109.79 o 
   4   1  13      270.93      338.73    159.87 o 
   5   1  13     1127.92     1211.39    218.06 o 
  -9   2  13     1009.18     1598.13    230.75 o 
  -8   2  13     2788.02     2373.61    737.02 o 
  -7   2  13       72.17      245.07    132.42 o 
  -6   2  13     2244.31     2421.57    291.28 o 
  -5   2  13      162.48      451.94    117.32 o 
  -4   2  13     1763.50     1858.29    156.82 o 
  -3   2  13     4423.60     4695.15    233.11 o 
  -2   2  13     4612.55     4439.73    226.25 o 
  -1   2  13       61.47       -7.61     83.09 o 
   0   2  13      826.31      985.69    105.31 o 
   1   2  13    13197.75    13912.17    307.72 o 
   2   2  13      214.47      164.61    105.16 o 
   3   2  13     1014.46     1145.76    155.74 o 
   4   2  13     1380.06     1307.17    209.59 o 
   5   2  13     2375.08     2998.02    634.47 o 
  -9   3  13     1206.12     1017.20    196.77 o 
  -8   3  13      372.40      815.09    182.43 o 
  -7   3  13     5343.51     4926.75    324.68 o 
  -6   3  13      562.23     1099.35    441.27 o 
  -5   3  13     9370.04     8824.26    313.34 o 
  -4   3  13     1739.15     1738.22    155.21 o 
  -3   3  13     5925.01     6050.41    240.10 o 
  -2   3  13     4203.19     4171.44    266.83 o 
  -1   3  13     2294.90     2109.24    153.80 o 
   0   3  13     4369.15     4185.88    215.67 o 
   1   3  13        8.44      -27.32     79.42 o 
   2   3  13     7643.17     7956.60    303.85 o 
   3   3  13      326.43      392.98    127.83 o 
   4   3  13     2514.70     2755.90    266.76 o 
   5   3  13     1715.65     2057.28    588.44 o 
  -9   4  13     8529.21    10184.18    480.22 o 
  -8   4  13     1049.48      859.73    184.66 o 
  -7   4  13      246.47      257.46    153.20 o 
  -6   4  13     9767.52     9773.86    436.06 o 
  -5   4  13     1066.03     1946.99    311.01 o 
  -4   4  13    11002.17    10782.78    347.73 o 
  -3   4  13     3995.52     3945.11    335.43 o 
  -2   4  13     2567.17     2237.77    219.08 o 
  -1   4  13     9000.89     8797.85    355.66 o 
   0   4  13     6719.03     6503.76    269.39 o 
   1   4  13    10738.56    10481.04    299.61 o 
   2   4  13     1117.22     1210.03    152.00 o 
   3   4  13    10349.14    10119.41    371.79 o 
   4   4  13      639.87      956.19    164.00 o 
   5   4  13     2994.27     3240.81    302.56 o 
  -8   5  13     1265.89     2273.88    259.84 o 
  -7   5  13     6039.22     5959.76    372.89 o 
  -6   5  13      819.15     1461.66    217.43 o 
  -5   5  13     9122.13     8452.40    408.52 o 
  -4   5  13     1484.95     1457.36    203.48 o 
  -3   5  13     7797.71     7357.51    359.27 o 
  -2   5  13     8231.73     7000.27    652.94 o 
  -1   5  13     5024.98     4505.93    224.04 o 
   0   5  13    14137.57    13610.68    408.89 o 
   1   5  13      219.16      252.41     95.97 o 
   2   5  13    16625.90    17298.29    491.54 o 
   3   5  13      170.89      204.52    125.55 o 
   4   5  13     6062.71     6913.18    318.01 o 
  -8   6  13    11326.68    10734.38    499.53 o 
  -7   6  13      218.05      799.98    193.43 o 
  -6   6  13     9013.35     8118.33    420.01 o 
  -5   6  13       72.59      607.57    170.15 o 
  -4   6  13     9719.05     9884.37    443.67 o 
  -3   6  13    15869.84    15599.51    572.41 o 
  -2   6  13    15085.18    13492.27    757.61 o 
  -1   6  13     3234.38     2942.37    297.49 o 
   0   6  13      384.77      516.88    121.98 o 
   1   6  13    31073.49    31930.80    769.65 o 
   2   6  13      300.02      298.69    120.70 o 
   3   6  13     4601.13     4768.05    268.29 o 
   4   6  13     4871.05     5435.12    296.05 o 
  -8   7  13     1312.46     2234.76    272.09 o 
  -7   7  13     9183.48     9380.14    465.08 o 
  -6   7  13      194.32      705.35    193.28 o 
  -5   7  13    19468.29    18728.12    675.70 o 
  -4   7  13     3349.54     3307.49    768.41 o 
  -3   7  13    14389.97    13471.19   1179.54 o 
  -2   7  13    10435.92    10157.70    810.05 o 
  -1   7  13     6493.59     5774.24    270.91 o 
   0   7  13    12163.79    11637.05    389.76 o 
   1   7  13       12.25       -4.75    117.95 o 
   2   7  13    13614.19    14627.83    449.63 o 
   3   7  13     1275.33     1436.62    177.13 o 
  -7   8  13       46.24      201.15    161.18 o 
  -6   8  13    12313.35    10898.23    507.58 o 
  -5   8  13      235.99      620.51    238.52 o 
  -4   8  13    14830.20    13859.51    565.12 o 
  -3   8  13     6176.01     5687.42    361.47 o 
  -2   8  13     5547.30     5030.15    285.71 o 
  -1   8  13     6576.41     6039.31    283.71 o 
   0   8  13     2546.34     2427.88    203.56 o 
   1   8  13    15088.57    14422.78    463.32 o 
   2   8  13      737.99      869.07    231.08 o 
   3   8  13     6128.00     5450.64    520.01 o 
  -6   9  13      542.18     1048.23    214.95 o 
  -5   9  13     7924.75     8241.17    580.06 o 
  -4   9  13      665.40      896.30    204.96 o 
  -3   9  13     4045.36     4214.16    436.34 o 
  -2   9  13     4112.46     4402.95    252.11 o 
  -1   9  13     2193.84     1751.68    245.53 o 
   0   9  13     6744.38     6193.49    313.71 o 
   1   9  13      111.85      382.19    170.72 o 
   2   9  13     6001.82     6094.87    930.45 o 
  -5  10  13      224.07      367.15    207.91 o 
  -4  10  13     3047.03     3423.37    325.77 o 
  -3  10  13     1186.09     1580.57    242.98 o 
  -2  10  13     1963.56     1685.21    184.34 o 
  -1  10  13     2778.72     2815.55    341.44 o 
   0  10  13     2026.51     1871.76    279.62 o 
   1  10  13     3156.59     3401.71    620.22 o 
  -4  11  13      216.60      189.00    174.07 o 
  -3  11  13     2244.06     2255.24    275.64 o 
  -2  11  13     1041.76     1075.36    270.14 o 
  -1  11  13     1340.39     1148.18    190.63 o 
   0  11  13     1509.66     1481.16    187.05 o 
  -8   0  14     2975.81     3276.31    271.36 o 
  -7   0  14    13092.36    11002.95    453.88 o 
  -6   0  14    20334.37    20471.33    661.60 o 
  -5   0  14      796.71     1091.52    250.19 o 
  -4   0  14      251.85      532.76    136.60 o 
  -3   0  14    36821.66    38320.39   1023.21 o 
  -2   0  14      246.33      218.80    116.88 o 
  -1   0  14     8080.55     8161.13    352.07 o 
   0   0  14     3577.97     4122.76    387.49 o 
   1   0  14    11606.22    12022.39    456.45 o 
   2   0  14    14027.93    14550.00    528.44 o 
   3   0  14     1882.13     2385.54    348.82 o 
   4   0  14     8071.13     7626.16    574.43 o 
  -9   1  14     8660.76     9842.92    456.10 o 
  -8   1  14     1692.43     1250.84    200.65 o 
  -7   1  14     4817.33     5198.69    355.56 o 
  -6   1  14     8102.96     6830.68    284.10 o 
  -5   1  14     9989.10     9908.55    341.07 o 
  -4   1  14     9001.75     8686.93    263.92 o 
  -3   1  14      130.14      474.54     93.80 o 
  -2   1  14    24791.95    24964.02    511.71 o 
  -1   1  14       38.79       77.00     97.82 o 
   0   1  14     6846.67     7000.05    317.54 o 
   1   1  14    11684.71    11846.96    363.40 o 
   2   1  14     6431.61     7014.81    250.91 o 
   3   1  14    10548.67    10803.83    381.63 o 
   4   1  14       38.15       68.53    162.82 o 
  -9   2  14        1.81      247.21    217.47 o 
  -8   2  14    10965.03    11626.02    499.14 o 
  -7   2  14     2674.22     2230.75    240.11 o 
  -6   2  14     2269.09     2766.17    202.28 o 
  -5   2  14    11094.00    10153.38    348.88 o 
  -4   2  14     3473.77     3900.76    217.75 o 
  -3   2  14    15219.08    15035.81    677.48 o 
  -2   2  14      808.33      831.37    154.69 o 
  -1   2  14     8654.98     8024.72   1128.89 o 
   0   2  14     3062.34     3350.59    380.76 o 
   1   2  14     6589.37     6834.32    353.05 o 
   2   2  14     6693.80     7529.25    302.64 o 
   3   2  14      847.32     1213.16    164.28 o 
   4   2  14     7246.59     7337.27    404.21 o 
  -8   3  14      327.59      464.47    510.63 o 
  -7   3  14     2228.00     2993.80    277.35 o 
  -6   3  14     2155.63     2253.90    301.08 o 
  -5   3  14     2438.90     2403.99    191.28 o 
  -4   3  14     6262.12     5986.20    290.67 o 
  -3   3  14      440.18      454.65    150.53 o 
  -2   3  14    10261.85     9951.67    414.91 o 
  -1   3  14      166.37      117.34    259.11 o 
   0   3  14     7150.73     7278.36    323.06 o 
   1   3  14     4487.14     5175.38    259.92 o 
   2   3  14     5509.59     6036.90    277.08 o 
   3   3  14     3040.64     3416.61    233.88 o 
   4   3  14      259.13      448.76    177.13 o 
  -8   4  14     1293.96     1379.15    223.83 o 
  -7   4  14      362.32      550.06    167.66 o 
  -6   4  14     2080.22     2437.47    300.21 o 
  -5   4  14      859.65      649.00    128.88 o 
  -4   4  14     1024.32     1360.41    201.30 o 
  -3   4  14     5927.67     6507.71    378.72 o 
  -2   4  14        5.88        2.05    113.94 o 
  -1   4  14     5093.21     5259.05    436.18 o 
   0   4  14      234.82       26.52    184.42 o 
   1   4  14     5504.13     5697.82    278.44 o 
   2   4  14     1767.20     2155.42    267.99 o 
   3   4  14      492.45      697.21    151.56 o 
   4   4  14     3551.69     3976.96    264.16 o 
  -8   5  14      594.50      772.09    188.16 o 
  -7   5  14       62.52       46.18    150.48 o 
  -6   5  14      998.14     1028.07    336.84 o 
  -5   5  14     2608.92     3058.92    284.33 o 
  -4   5  14      295.27      518.11    162.34 o 
  -3   5  14      232.30      223.99    135.98 o 
  -2   5  14     3942.00     3891.49    443.70 o 
  -1   5  14       39.68       71.37    175.74 o 
   0   5  14     1701.61     1882.25    180.46 o 
   1   5  14      492.08      584.66    140.72 o 
   2   5  14      689.88      514.83    134.80 o 
   3   5  14     2792.13     3102.88    267.84 o 
  -7   6  14       74.88      149.88    152.69 o 
  -6   6  14      919.34     1329.94    226.90 o 
  -5   6  14        1.58        4.42    212.30 o 
  -4   6  14        9.75       72.72    138.83 o 
  -3   6  14      895.50     1167.60    197.35 o 
  -2   6  14       59.65      169.73    138.76 o 
  -1   6  14       48.01        1.53    137.27 o 
   0   6  14      729.66      600.55    132.62 o 
   1   6  14      323.26      507.89    141.06 o 
   2   6  14      172.19      104.61    159.00 o 
   3   6  14      148.87      410.88    142.26 o 
  -7   7  14       86.01      121.22    170.14 o 
  -6   7  14       26.80     -119.30    145.44 o 
  -5   7  14        3.22       84.60    145.75 o 
  -4   7  14       50.08       30.73    156.21 o 
  -3   7  14      458.95      490.46    181.77 o 
  -2   7  14      414.67      454.31    161.16 o 
  -1   7  14      368.47      382.32    123.45 o 
   0   7  14       98.58        6.60    115.23 o 
   1   7  14        3.33      -27.38    123.81 o 
   2   7  14       17.46      164.33    257.39 o 
   3   7  14       55.08       -6.44    131.48 o 
  -6   8  14     1296.86     1428.57    233.56 o 
  -5   8  14      283.98      319.31    409.41 o 
  -4   8  14      528.00      574.29    384.13 o 
  -3   8  14     3666.05     2994.35    376.53 o 
  -2   8  14       57.64      228.71    161.83 o 
  -1   8  14      304.86      239.21    121.70 o 
   0   8  14       48.43      172.91    124.81 o 
   1   8  14      394.44      426.36    145.94 o 
   2   8  14     1497.11     1945.89    492.55 o 
  -5   9  14     1360.08     1049.52    246.12 o 
  -4   9  14     1650.83     1593.08    245.67 o 
  -3   9  14       55.30       11.38    155.57 o 
  -2   9  14     3940.20     3617.24    318.68 o 
  -1   9  14      374.60      279.74    130.69 o 
   0   9  14     1957.41     1844.57    279.19 o 
   1   9  14     1651.59     2166.08    257.65 o 
  -4  10  14     2546.96     2865.87    303.10 o 
  -3  10  14     4253.07     4283.01    361.28 o 
  -2  10  14     1437.23     1380.65    230.37 o 
  -1  10  14     5191.45     4084.50    267.08 o 
   0  10  14     1081.54     1295.50    186.66 o 
  -8   1  15       77.80       24.09    117.89 o 
  -7   1  15       85.80      262.52    164.33 o 
  -6   1  15     1018.07      967.40    213.63 o 
  -5   1  15       66.94       17.77     93.28 o 
  -4   1  15     1829.92     1975.57    172.39 o 
  -3   1  15       39.69      104.05     93.16 o 
  -2   1  15       86.06       88.83     91.13 o 
  -1   1  15     6708.88     6869.55    340.66 o 
   0   1  15     3124.97     3185.44    210.61 o 
   1   1  15      126.79      281.65    124.99 o 
   2   1  15      595.48      600.76    122.63 o 
   3   1  15     2096.79     2777.19    300.00 o 
  -8   2  15      580.00      972.82    158.68 o 
  -7   2  15     3738.64     3505.33    236.95 o 
  -6   2  15        2.45      219.01    111.00 o 
  -5   2  15     3472.49     3611.81    223.14 o 
  -4   2  15       87.11       70.83     95.88 o 
  -3   2  15     2247.26     2664.04    188.49 o 
  -2   2  15     5194.17     5527.05    519.00 o 
  -1   2  15      566.33      558.99    151.83 o 
   0   2  15     4442.23     5201.55    320.85 o 
   1   2  15       86.01       55.33    116.29 o 
   2   2  15     3806.57     3838.66    239.72 o 
   3   2  15      360.32      406.81    215.16 o 
  -8   3  15     2965.06     2890.07    290.35 o 
  -7   3  15       91.73      441.34    126.10 o 
  -6   3  15     6445.65     6228.54    290.50 o 
  -5   3  15       69.45      252.64    114.97 o 
  -4   3  15     3109.71     2820.12    262.56 o 
  -3   3  15     4683.27     5399.88    324.77 o 
  -2   3  15     2577.68     2624.22    272.81 o 
  -1   3  15     2271.12     2750.63    295.67 o 
   0   3  15      108.96      461.25    160.70 o 
   1   3  15     9950.32    11197.66    757.56 o 
   2   3  15      212.54      291.88    330.43 o 
   3   3  15     2643.19     3452.36    243.64 o 
  -8   4  15     1521.07     2855.93    297.46 o 
  -7   4  15     4029.49     4513.09    794.63 o 
  -6   4  15      153.37      285.30    129.30 o 
  -5   4  15     4805.61     4929.19    341.75 o 
  -4   4  15      638.57      697.24    177.30 o 
  -3   4  15     6412.28     6035.48    366.75 o 
  -2   4  15     7696.14     7998.02    456.77 o 
  -1   4  15     2225.58     2272.47    384.20 o 
   0   4  15     4945.45     5015.93    330.29 o 
   1   4  15      116.92      228.61    128.52 o 
   2   4  15    12286.86    13015.20    534.68 o 
   3   4  15      803.39     1366.29    180.71 o 
  -7   5  15      121.03      225.62    161.83 o 
  -6   5  15     8736.88     8925.44    453.87 o 
  -5   5  15       99.16      288.29    163.44 o 
  -4   5  15     6417.91     5922.17    369.14 o 
  -3   5  15     9327.84     8767.94    423.60 o 
  -2   5  15    10369.68     9669.21    440.00 o 
  -1   5  15     6644.58     6594.95    459.51 o 
   0   5  15      513.64      393.79    167.28 o 
   1   5  15    13111.25    14389.73    464.30 o 
   2   5  15        9.02      181.20    171.95 o 
  -7   6  15     9411.81     9115.41    474.62 o 
  -6   6  15      492.72      330.67    211.12 o 
  -5   6  15    11133.93    10558.31    500.12 o 
  -4   6  15      504.44      648.15    244.55 o 
  -3   6  15     9379.89     9656.50    456.88 o 
  -2   6  15    13945.65    13899.17   1506.91 o 
  -1   6  15     2941.55     3121.34    289.50 o 
   0   6  15     8219.28     8552.18    340.66 o 
   1   6  15       21.37       99.78    194.78 o 
   2   6  15    12497.75    13111.13    551.41 o 
  -6   7  15    13140.21    13911.84    749.70 o 
  -5   7  15        9.23       44.33    207.05 o 
  -4   7  15     8854.68     8052.34    446.71 o 
  -3   7  15     3460.37     4115.45    330.78 o 
  -2   7  15     2382.75     2473.46    271.56 o 
  -1   7  15    10318.20     9564.72    459.70 o 
   0   7  15     1080.20     1179.05    175.91 o 
   1   7  15     5835.17     6506.37    417.37 o 
  -5   8  15     6066.90     5950.96    414.12 o 
  -4   8  15      560.47      618.49    194.33 o 
  -3   8  15     5951.49     6077.03    398.60 o 
  -2   8  15     7781.50     7657.20    441.14 o 
  -1   8  15     1994.99     2115.07    433.91 o 
   0   8  15     3505.78     3819.96    335.29 o 
   1   8  15      114.86      420.76    183.15 o 
  -4   9  15     3331.79     3340.08    327.55 o 
  -3   9  15     6216.10     5123.35    544.68 o 
  -2   9  15     7612.32     7789.03    511.65 o 
  -1   9  15     1296.30     1035.70    215.11 o 
  -7   0  16     5268.22     6233.53    532.47 o 
  -6   0  16     6398.60     5639.69    498.81 o 
  -5   0  16      910.73     1105.49    252.85 o 
  -4   0  16     8015.92     8046.84    531.84 o 
  -3   0  16      469.11      604.36    152.30 o 
  -2   0  16    11554.06    12363.81    475.83 o 
  -1   0  16     2988.80     3144.56    379.51 o 
   0   0  16     3218.88     3498.23    405.50 o 
   1   0  16     6034.23     7130.79    554.23 o 
   2   0  16     7938.85     8691.09    605.74 o 
  -7   1  16     2213.17     2028.32    202.68 o 
  -6   1  16     2444.41     3114.33    220.21 o 
  -5   1  16     6382.17     6077.61    401.02 o 
  -4   1  16     2814.80     3264.35    213.17 o 
  -3   1  16     9931.53    10035.54    342.80 o 
  -2   1  16      995.33     1459.74    192.30 o 
  -1   1  16     9469.97     9700.16    419.70 o 
   0   1  16     3139.88     3671.08    433.05 o 
   1   1  16     4596.32     4116.81    455.75 o 
   2   1  16     7421.28     8012.78    424.28 o 
  -7   2  16     4740.72     5860.66    365.13 o 
  -6   2  16     8143.58     9016.45    467.78 o 
  -5   2  16     3636.82     3907.94    239.22 o 
  -4   2  16     2493.07     2188.31    185.76 o 
  -3   2  16      164.01      399.43    146.89 o 
  -2   2  16    15557.64    15692.30    563.55 o 
  -1   2  16     1002.28     1367.96    206.58 o 
   0   2  16     4581.29     4747.84    317.53 o 
   1   2  16     2601.12     2929.91    420.53 o 
   2   2  16     3724.15     4256.26    428.98 o 
  -7   3  16     5707.13     5219.28    288.45 o 
  -6   3  16     6333.17     7359.25    317.52 o 
  -5   3  16      513.17      526.59    129.32 o 
  -4   3  16      178.74      363.66    156.26 o 
  -3   3  16    13210.02    13493.55    524.98 o 
  -2   3  16      364.42      244.06    288.23 o 
  -1   3  16     6645.60     7034.71    377.32 o 
   0   3  16      992.67     1426.25    214.75 o 
   1   3  16     2683.52     3029.95    413.79 o 
   2   3  16     7442.97     9380.52   1235.90 o 
  -7   4  16     1927.23     2197.06    354.88 o 
  -6   4  16     2781.56     2728.61    378.80 o 
  -5   4  16      914.56     1235.42    218.29 o 
  -4   4  16     3666.61     3599.74    304.06 o 
  -3   4  16      292.60      470.93    168.98 o 
  -2   4  16     7474.97     7955.12    399.73 o 
  -1   4  16      239.54      344.01    167.36 o 
   0   4  16     1761.92     2192.29    251.41 o 
   1   4  16     1560.81     2468.37    280.14 o 
   2   4  16     2361.32     2709.10    286.66 o 
  -6   5  16      122.53      196.10    171.88 o 
  -5   5  16     3266.45     3617.60    354.46 o 
  -4   5  16     1310.29     1504.16    224.29 o 
  -3   5  16     1464.16     1723.41    226.60 o 
  -2   5  16      765.66     1354.49    268.19 o 
  -1   5  16     2779.60     2621.44    276.24 o 
   0   5  16      338.53      193.54    195.16 o 
   1   5  16      697.39     1085.80    224.29 o 
  -6   6  16       71.84      165.65    163.49 o 
  -5   6  16       49.48      -24.31    194.37 o 
  -4   6  16      144.31      207.10    184.59 o 
  -3   6  16        1.60       75.76    160.17 o 
  -2   6  16      190.73      462.20    187.73 o 
  -1   6  16      139.99       36.10    162.42 o 
   0   6  16      197.63      559.49    194.07 o 
   1   6  16       16.40      203.92    150.13 o 
  -5   7  16     1101.77      745.38    202.44 o 
  -4   7  16      695.79      746.11    211.71 o 
  -3   7  16       23.15       96.30    271.48 o 
  -2   7  16      129.06      320.84    170.60 o 
  -1   7  16       16.47      248.63    294.18 o 
   0   7  16       30.88     -159.08    159.08 o 
  -3   8  16        7.89      -70.89    163.19 o 
  -2   8  16     1034.35      702.70    301.54 o 
  -6   1  17      359.32      361.12    152.66 o 
  -5   1  17      558.29      593.47    146.05 o 
  -4   1  17      266.39      133.87    112.81 o 
  -3   1  17      736.81      578.24    164.13 o 
  -2   1  17      346.40      554.66    165.48 o 
  -1   1  17       85.85      333.32    253.47 o 
   0   1  17      234.07      275.55    268.82 o 
   1   1  17       29.61      441.51    278.21 o 
  -6   2  17     3351.51     3031.72    232.66 o 
  -5   2  17      156.27       66.93    130.58 o 
  -4   2  17      286.90      234.18    154.37 o 
  -3   2  17     4505.89     4647.39    321.05 o 
  -2   2  17     3815.07     4177.58    469.69 o 
  -1   2  17     1377.29     1689.00    221.37 o 
   0   2  17      230.17      154.21    263.49 o 
   1   2  17     2734.76     2768.34    422.88 o 
  -6   3  17      597.88      307.79    178.17 o 
  -5   3  17     2774.96     2999.22    446.83 o 
  -4   3  17      663.37      532.99    213.24 o 
  -3   3  17     1458.29     1896.31    236.18 o 
  -2   3  17     9665.19     9849.95   1023.29 o 
  -1   3  17     1577.12     1588.18    221.72 o 
   0   3  17     2833.85     3120.00    293.97 o 
   1   3  17        5.31      157.97    267.57 o 
  -6   4  17     7032.98     7971.03    458.99 o 
  -5   4  17     1151.70     1257.02    225.10 o 
  -4   4  17     5044.01     4752.88    345.06 o 
  -3   4  17     1210.39     1614.93    230.21 o 
  -2   4  17     1000.97     1266.90    215.42 o 
  -1   4  17    12014.69    12748.41    750.56 o 
   0   4  17     1218.47     1093.21    220.39 o 
  -5   5  17     8054.78     7383.46    440.77 o 
  -4   5  17      237.49      245.31    179.24 o 
  -3   5  17     5298.12     5299.29    533.49 o 
  -2   5  17     7673.07     6855.80    407.72 o 
  -1   5  17     1748.71     2290.97    274.47 o 
   0   5  17     3761.43     4065.19    340.09 o 
  -4   6  17     3000.55     2756.42    300.78 o 
  -3   6  17     5741.72     5441.11    377.09 o 
  -2   6  17    10038.26    11340.46    514.47 o 
  -1   6  17     4616.60     4558.49    354.32 o 
  -5   0  18     3453.57     3278.10    401.58 o 
  -4   0  18       15.86      375.12    217.15 o 
  -5   1  18     2290.13     2180.24    243.51 o 
  -4   1  18     2907.68     2422.33    347.57 o 
  -3   1  18       37.46     -179.89    184.43 o 
  -5   2  18     7243.97     6479.97    397.56 o 
  -4   2  18     2483.57     2550.15    264.89 o 
  -3   2  18     3987.05     4295.95    636.97 o 
  -2   2  18      288.96      356.17    167.91 o 
  -1   2  18    10160.79    11785.71    721.28 o 
  -4   3  18     2619.83     2994.80    291.92 o 
  -3   3  18      238.61      452.57    178.17 o 
  -2   3  18     7182.59     7966.42    427.10 o 
  -1   3  18      796.68     1015.46    322.52 o 
  -3   4  18     2253.83     1996.68    322.05 o 
                                                 
